# Supplementary material for: Comparative Genomic Analysis of TCP Genes in Six Rosaceae Species and Expression Pattern Analysis in Pyrus bretschneideri
Source: Front Genet. 2021 May 17;12:669959. doi: 10.3389/fgene.2021.669959 (PMC8165447; doi:10.3389/fgene.2021.669959)
Supplement: Supplementary Table 2 — Primer sequences used in qRT-PCR. [file Table_2.xlsx]

## Sheet: Sheet1
	Table S2 Primer sequences used in qRT-PCR.
Homolog	Forward primer sequence	Reverse primer sequence
Pbr006641.1	CAAGAACAAGCAGGCAATA	GATAAGCATAAGGCATATTCGTA
Pbr006457.1	ATCATCCTCATCAGACTT	AATAAGATTGTGTCGTTGA
Pbr020171.1	TGACATTACGGAACAAGA	AAGGAGCAACAAGAGAAT
Pbr007197.1	CAAGTTCGTGATCAAGCG	CTTCGTGGTCGTGATGAT
Pbr039609.1	TAAACAACATATCCCAACA	ATGATTCTGCTGATGATG
Pbr031206.1	CCCATCTTATTTCAACAA	GTGTGATTGTGATGAATA
Pbr022498.1	ATCTAATTTCAGCAACTACC	GTGAGTGTGATTGTGATG
Pbr038238.1	TCCCTCATGGAACCTATATTCG	GTCGTGGTCGGATTGTGG
Pbr025856.1	CATGGAGACCCAGAACCC	TCGATTAGCAGACCCAAT
Pbr000450.1	ATCCTCACCAGTTAAGTTC	TATAATTCCAAGCCACCAA
Pbr016172.1	CATTGAACTATGCTGAACA	ATGCGATGAATTGTAAGG
Pbr013244.1	ACTAATGTAGCGACTGATAA	ACGATTGATAACCACCAT
Pbr030633.1	ACTCCAACATATCATCATCT	TGCTACCACTACATCTTC
Pbr027488.1	ATAAGCATCAAGAACAACAA	CCACCACAACTACTACTT
Pbr013717.1	CATCTTCCAGTTGTAATAGCA	GGAGGATGAGGATGGTAAT
Pbr020246.1	CAACACCGTAGTAGGCAAT	GAATCCCAGTCCACCATTT
Pbr021770.1	GACGACCAAGACTCAGAT	TGATCCATGAACTTCAACTC
Pbr001559.1	TCCAGTCACAACAGTAAC	CAACTCCTGCTTATCGTA
Pbr026562.3	CACCAGCAGAATCATCAT	GCTTCATCTCCACTATCAG
Pbr018814.1	CAGCCTCACATATTTACG	ACCAACGAAGGATGATAT
Pbr039901.1	CGCTTAATGCTTACTCTA	TTCATCTCCACTATCTGT
Pbr039926.1	ATTCAAGCTGGCCTC	AGGGAGGCGTCGACTAGTTG
Pbr020546.1	GACTATAATGCGGGATACC	CTCCTCCACCTCACTCTC
Pbr035636.1	AGACCTACAGATTATGATTG	GGCATCCTTATTCTTCTC
Pbr013906.1	TTTCAATTTCCAACCCAGAC	GCTAACACCACCAACTTG
Pbr041545.1	CACAACAACCACCTCAAC	GCGATTACAATCTGGAAGTC
Pbr039105.1	TAATGTCGTCTGAGAGTTC	AGTAACAGCCTGATGATG
Pbr037196.1	AACCACCACCACCTCAAC	AGCGATTACAATCTGGAAGTCT
Pbr018420.1	TTTCACCAGTCACCATCT	AGCAGAAATGAAGAGAGTTG
Pbr011454.1	ATGGAAGGAGGTGATGAT	ACGGTGGTGATATTGTTG
Pbr003924.1	GGCAAGATGTAGTAGTAG	CAAACTCTTGGACCGCTC
Pbr007125.1	TGACAACACCGGTACCGT	TTGATTGCCTGTGGACAATC
Pbr007075.1	TCCCGAGAAGGAGGACT	GCCACCAGTGAATCAGGCT
Pbr021770.1	ACAGCTACCCGTCTCTG	ACCGACATGGATGAGGTGG
