# Supplementary material for: Comparative Genomic Analysis of TCP Genes in Six Rosaceae Species and Expression Pattern Analysis in Pyrus bretschneideri
Source: Front Genet. 2021 May 17;12:669959. doi: 10.3389/fgene.2021.669959 (PMC8165447; doi:10.3389/fgene.2021.669959)
Supplement: Supplementary Table 5 — Blast2GO annotation details of TCP protein sequences of six Rosaceae species (Prunus mume, Rubus occidentalis, Fragaria vesca, Prunus avium, Malus domestica, Pyrus bretschneideri). [file Table_5.xls]

## Sheet: GO分析2
Table S5	Blast2GO annotation details of TCP protein sequences of six Rosaceae species
Gene ID	GO
PbTCP30	GO:0003674	GO:0003700	GO:0005575	GO:0005622	GO:0005623	GO:0005737	GO:0006355	GO:0007275	GO:0008150	GO:0009507	GO:0009536	GO:0009653	GO:0009889	GO:0009965	GO:0009987	GO:0010016	GO:0010468	GO:0010556	GO:0019219	GO:0019222	GO:0030154	GO:0031323	GO:0031326	GO:0031347	GO:0032501	GO:0032502	GO:0040034	GO:0043226	GO:0043227	GO:0043229	GO:0043231	GO:0044424	GO:0044444	GO:0044464	GO:0045962	GO:0048366	GO:0048367	GO:0048583	GO:0048731	GO:0048827	GO:0048856	GO:0048869	GO:0050789	GO:0050793	GO:0050794	GO:0051171	GO:0051252	GO:0060255	GO:0065007
PbTCP15	GO:0003674	GO:0003700	GO:0005575	GO:0005622	GO:0005623	GO:0005737	GO:0006355	GO:0007275	GO:0008150	GO:0009507	GO:0009536	GO:0009653	GO:0009889	GO:0009965	GO:0009987	GO:0010016	GO:0010468	GO:0010556	GO:0019219	GO:0019222	GO:0030154	GO:0031323	GO:0031326	GO:0031347	GO:0032501	GO:0032502	GO:0040034	GO:0043226	GO:0043227	GO:0043229	GO:0043231	GO:0044424	GO:0044444	GO:0044464	GO:0045962	GO:0048366	GO:0048367	GO:0048583	GO:0048731	GO:0048827	GO:0048856	GO:0048869	GO:0050789	GO:0050793	GO:0050794	GO:0051171	GO:0051252	GO:0060255	GO:0065007
PbTCP14	GO:0003674	GO:0003700	GO:0005575	GO:0005622	GO:0005623	GO:0005737	GO:0006355	GO:0007275	GO:0008150	GO:0009507	GO:0009536	GO:0009653	GO:0009889	GO:0009965	GO:0009987	GO:0010016	GO:0010468	GO:0010556	GO:0019219	GO:0019222	GO:0030154	GO:0031323	GO:0031326	GO:0031347	GO:0032501	GO:0032502	GO:0040034	GO:0043226	GO:0043227	GO:0043229	GO:0043231	GO:0044424	GO:0044444	GO:0044464	GO:0045962	GO:0048366	GO:0048367	GO:0048583	GO:0048731	GO:0048827	GO:0048856	GO:0048869	GO:0050789	GO:0050793	GO:0050794	GO:0051171	GO:0051252	GO:0060255	GO:0065007
PbTCP9	GO:0003674	GO:0003700	GO:0006355	GO:0007275	GO:0008150	GO:0009653	GO:0009889	GO:0009965	GO:0009987	GO:0010016	GO:0010468	GO:0010556	GO:0019219	GO:0019222	GO:0030154	GO:0031323	GO:0031326	GO:0032501	GO:0032502	GO:0040034	GO:0045962	GO:0048366	GO:0048367	GO:0048731	GO:0048827	GO:0048856	GO:0048869	GO:0050789	GO:0050793	GO:0050794	GO:0051171	GO:0051252	GO:0060255	GO:0065007	GO:0080090	GO:0099402	GO:0140110	GO:1903506	GO:1905392	GO:2000112	GO:2001141
PbTCP27	GO:0003674	GO:0003700	GO:0006355	GO:0007275	GO:0008150	GO:0009653	GO:0009889	GO:0009965	GO:0009987	GO:0010016	GO:0010468	GO:0010556	GO:0019219	GO:0019222	GO:0030154	GO:0031323	GO:0031326	GO:0032501	GO:0032502	GO:0040034	GO:0045962	GO:0048366	GO:0048367	GO:0048731	GO:0048827	GO:0048856	GO:0048869	GO:0050789	GO:0050793	GO:0050794	GO:0051171	GO:0051252	GO:0060255	GO:0065007	GO:0080090	GO:0099402	GO:0140110	GO:1903506	GO:1905392	GO:2000112	GO:2001141
PbTCP19	GO:0003674	GO:0003676	GO:0003677	GO:0003700	GO:0005488	GO:0006355	GO:0007275	GO:0008150	GO:0008285	GO:0009314	GO:0009416	GO:0009628	GO:0009637	GO:0009653	GO:0009889	GO:0009891	GO:0009893	GO:0009965	GO:0009987	GO:0010016	GO:0010099	GO:0010468	GO:0010556	GO:0010557	GO:0010604	GO:0019219	GO:0019222	GO:0030154	GO:0031323	GO:0031325	GO:0031326	GO:0031328	GO:0032501	GO:0032502	GO:0040034	GO:0042127	GO:0045935	GO:0045962	GO:0048366	GO:0048367	GO:0048518	GO:0048519	GO:0048522	GO:0048523	GO:0048580	GO:0048582	GO:0048583	GO:0048584	GO:0048731
PbTCP28
PbTCP29
PbTCP20	GO:0000003	GO:0003006	GO:0003674	GO:0003676	GO:0003677	GO:0003700	GO:0005488	GO:0006355	GO:0007275	GO:0008150	GO:0009653	GO:0009719	GO:0009725	GO:0009733	GO:0009790	GO:0009791	GO:0009793	GO:0009889	GO:0009965	GO:0009987	GO:0010016	GO:0010033	GO:0010154	GO:0010468	GO:0010556	GO:0019219	GO:0019222	GO:0022414	GO:0030154	GO:0031323	GO:0031326	GO:0032501	GO:0032502	GO:0040034	GO:0042221	GO:0045962	GO:0048316	GO:0048366	GO:0048367	GO:0048598	GO:0048608	GO:0048731	GO:0048825	GO:0048826	GO:0048827	GO:0048856	GO:0048869	GO:0050789	GO:0050793
PbTCP3	GO:0000003	GO:0003006	GO:0003674	GO:0003676	GO:0003677	GO:0003700	GO:0005488	GO:0006355	GO:0007275	GO:0008150	GO:0009653	GO:0009719	GO:0009725	GO:0009733	GO:0009790	GO:0009791	GO:0009793	GO:0009889	GO:0009965	GO:0009987	GO:0010016	GO:0010033	GO:0010154	GO:0010468	GO:0010556	GO:0019219	GO:0019222	GO:0022414	GO:0030154	GO:0031323	GO:0031326	GO:0032501	GO:0032502	GO:0040034	GO:0042221	GO:0045962	GO:0048316	GO:0048366	GO:0048367	GO:0048598	GO:0048608	GO:0048731	GO:0048825	GO:0048826	GO:0048827	GO:0048856	GO:0048869	GO:0050789	GO:0050793
PbTCP6	GO:0003674	GO:0003700	GO:0006355	GO:0007275	GO:0008150	GO:0009653	GO:0009889	GO:0009965	GO:0009987	GO:0010016	GO:0010468	GO:0010556	GO:0019219	GO:0019222	GO:0030154	GO:0031323	GO:0031326	GO:0032501	GO:0032502	GO:0040034	GO:0045962	GO:0048366	GO:0048367	GO:0048731	GO:0048827	GO:0048856	GO:0048869	GO:0050789	GO:0050793	GO:0050794	GO:0051171	GO:0051252	GO:0060255	GO:0065007	GO:0080090	GO:0099402	GO:0140110	GO:1903506	GO:1905392	GO:2000112	GO:2001141
PbTCP18	GO:0003674	GO:0003700	GO:0006355	GO:0007275	GO:0008150	GO:0009653	GO:0009889	GO:0009965	GO:0009987	GO:0010016	GO:0010468	GO:0010556	GO:0019219	GO:0019222	GO:0030154	GO:0031323	GO:0031326	GO:0032501	GO:0032502	GO:0040034	GO:0045962	GO:0048366	GO:0048367	GO:0048731	GO:0048827	GO:0048856	GO:0048869	GO:0050789	GO:0050793	GO:0050794	GO:0051171	GO:0051252	GO:0060255	GO:0065007	GO:0080090	GO:0099402	GO:0140110	GO:1903506	GO:1905392	GO:2000112	GO:2001141
PbTCP4	GO:0003674	GO:0003700	GO:0005575	GO:0005622	GO:0005623	GO:0005634	GO:0006355	GO:0008150	GO:0009889	GO:0010468	GO:0010556	GO:0019219	GO:0019222	GO:0022603	GO:0031323	GO:0031326	GO:0043226	GO:0043227	GO:0043229	GO:0043231	GO:0044424	GO:0044464	GO:0048831	GO:0050789	GO:0050793	GO:0050794	GO:0051171	GO:0051239	GO:0051252	GO:0060255	GO:0060688	GO:0065007	GO:0080090	GO:0140110	GO:1900618	GO:1903506	GO:1905428	GO:2000026	GO:2000032	GO:2000112	GO:2001141
PbTCP16	GO:0000003	GO:0003006	GO:0003674	GO:0003676	GO:0003677	GO:0003700	GO:0005488	GO:0006355	GO:0007275	GO:0008150	GO:0009791	GO:0009889	GO:0009908	GO:0010468	GO:0010556	GO:0019219	GO:0019222	GO:0022414	GO:0031323	GO:0031326	GO:0032501	GO:0032502	GO:0048367	GO:0048608	GO:0048731	GO:0048856	GO:0050789	GO:0050794	GO:0051171	GO:0051252	GO:0060255	GO:0061458	GO:0065007	GO:0080090	GO:0090567	GO:0097159	GO:0140110	GO:1901363	GO:1903506	GO:2000112	GO:2001141
PbTCP22	GO:0003674	GO:0003700	GO:0005575	GO:0005622	GO:0005623	GO:0005634	GO:0006355	GO:0008150	GO:0009889	GO:0010468	GO:0010556	GO:0019219	GO:0019222	GO:0022603	GO:0031323	GO:0031326	GO:0043226	GO:0043227	GO:0043229	GO:0043231	GO:0044424	GO:0044464	GO:0048831	GO:0050789	GO:0050793	GO:0050794	GO:0051171	GO:0051239	GO:0051252	GO:0060255	GO:0060688	GO:0065007	GO:0080090	GO:0140110	GO:1900618	GO:1903506	GO:1905428	GO:2000026	GO:2000032	GO:2000112	GO:2001141
PbTCP11	GO:0000003	GO:0003006	GO:0003674	GO:0003676	GO:0003677	GO:0003700	GO:0005488	GO:0006355	GO:0007275	GO:0008150	GO:0009791	GO:0009889	GO:0009908	GO:0010468	GO:0010556	GO:0019219	GO:0019222	GO:0022414	GO:0031323	GO:0031326	GO:0032501	GO:0032502	GO:0048367	GO:0048608	GO:0048731	GO:0048856	GO:0050789	GO:0050794	GO:0051171	GO:0051252	GO:0060255	GO:0061458	GO:0065007	GO:0080090	GO:0090567	GO:0097159	GO:0140110	GO:1901363	GO:1903506	GO:2000112	GO:2001141
PbTCP31	GO:0000003	GO:0003006	GO:0003674	GO:0003676	GO:0003677	GO:0003700	GO:0005488	GO:0006355	GO:0007275	GO:0008150	GO:0009791	GO:0009889	GO:0009908	GO:0010468	GO:0010556	GO:0019219	GO:0019222	GO:0022414	GO:0031323	GO:0031326	GO:0032501	GO:0032502	GO:0048367	GO:0048608	GO:0048731	GO:0048856	GO:0050789	GO:0050794	GO:0051171	GO:0051252	GO:0060255	GO:0061458	GO:0065007	GO:0080090	GO:0090567	GO:0097159	GO:0140110	GO:1901363	GO:1903506	GO:2000112	GO:2001141
PbTCP8	GO:0001763	GO:0003674	GO:0003700	GO:0005575	GO:0005622	GO:0005623	GO:0005634	GO:0006355	GO:0007275	GO:0008150	GO:0009653	GO:0009889	GO:0010016	GO:0010223	GO:0010346	GO:0010468	GO:0010556	GO:0019219	GO:0019222	GO:0022603	GO:0031323	GO:0031326	GO:0032501	GO:0032502	GO:0043226	GO:0043227	GO:0043229	GO:0043231	GO:0044424	GO:0044464	GO:0048367	GO:0048646	GO:0048731	GO:0048831	GO:0048856	GO:0050789	GO:0050793	GO:0050794	GO:0051171	GO:0051239	GO:0051252	GO:0060255	GO:0060688	GO:0065007	GO:0080090	GO:0140110	GO:1900618	GO:1903506	GO:1905393
PbTCP26	GO:0001763	GO:0003674	GO:0003700	GO:0005575	GO:0005622	GO:0005623	GO:0005634	GO:0006355	GO:0007275	GO:0008150	GO:0009653	GO:0009889	GO:0010016	GO:0010223	GO:0010346	GO:0010468	GO:0010556	GO:0019219	GO:0019222	GO:0022603	GO:0031323	GO:0031326	GO:0032501	GO:0032502	GO:0043226	GO:0043227	GO:0043229	GO:0043231	GO:0044424	GO:0044464	GO:0048367	GO:0048646	GO:0048731	GO:0048831	GO:0048856	GO:0050789	GO:0050793	GO:0050794	GO:0051171	GO:0051239	GO:0051252	GO:0060255	GO:0060688	GO:0065007	GO:0080090	GO:0140110	GO:1900618	GO:1903506	GO:1905393
PbTCP25	GO:0001763	GO:0003674	GO:0003700	GO:0005575	GO:0005622	GO:0005623	GO:0005634	GO:0006355	GO:0007275	GO:0008150	GO:0009653	GO:0009889	GO:0010016	GO:0010223	GO:0010346	GO:0010468	GO:0010556	GO:0019219	GO:0019222	GO:0022603	GO:0031323	GO:0031326	GO:0032501	GO:0032502	GO:0043226	GO:0043227	GO:0043229	GO:0043231	GO:0044424	GO:0044464	GO:0048367	GO:0048646	GO:0048731	GO:0048831	GO:0048856	GO:0050789	GO:0050793	GO:0050794	GO:0051171	GO:0051239	GO:0051252	GO:0060255	GO:0060688	GO:0065007	GO:0080090	GO:0140110	GO:1900618	GO:1903506	GO:1905393
PbTCP5
PbTCP10
PbTCP13	GO:0000976	GO:0000977	GO:0000978	GO:0000987	GO:0001012	GO:0001067	GO:0003674	GO:0003676	GO:0003677	GO:0003690	GO:0003700	GO:0005488	GO:0006355	GO:0008150	GO:0009889	GO:0010468	GO:0010556	GO:0019219	GO:0019222	GO:0031323	GO:0031326	GO:0043565	GO:0044212	GO:0050789	GO:0050794	GO:0051171	GO:0051252	GO:0060255	GO:0065007	GO:0080090	GO:0097159	GO:0140110	GO:1901363	GO:1903506	GO:1990837	GO:2000112	GO:2001141
PbTCP2	GO:0003674	GO:0003700	GO:0005575	GO:0005622	GO:0005623	GO:0005634	GO:0006355	GO:0007275	GO:0008150	GO:0008361	GO:0009889	GO:0009987	GO:0010468	GO:0010556	GO:0016043	GO:0019219	GO:0019222	GO:0022622	GO:0031323	GO:0031326	GO:0032501	GO:0032502	GO:0032535	GO:0043226	GO:0043227	GO:0043229	GO:0043231	GO:0044424	GO:0044464	GO:0048364	GO:0048519	GO:0048731	GO:0048831	GO:0048856	GO:0050789	GO:0050793	GO:0050794	GO:0051093	GO:0051171	GO:0051239	GO:0051241	GO:0051252	GO:0060255	GO:0065007	GO:0065008	GO:0071840	GO:0080090	GO:0090066	GO:0099402
PbTCP32	GO:0000976	GO:0000977	GO:0000978	GO:0000987	GO:0001012	GO:0001067	GO:0003674	GO:0003676	GO:0003677	GO:0003690	GO:0003700	GO:0005488	GO:0006355	GO:0008150	GO:0009889	GO:0010468	GO:0010556	GO:0019219	GO:0019222	GO:0031323	GO:0031326	GO:0043565	GO:0044212	GO:0050789	GO:0050794	GO:0051171	GO:0051252	GO:0060255	GO:0065007	GO:0080090	GO:0097159	GO:0140110	GO:1901363	GO:1903506	GO:1990837	GO:2000112	GO:2001141
PbTCP33	GO:0000976	GO:0000977	GO:0000978	GO:0000987	GO:0001012	GO:0001067	GO:0003674	GO:0003676	GO:0003677	GO:0003690	GO:0003700	GO:0005488	GO:0006355	GO:0008150	GO:0009889	GO:0010468	GO:0010556	GO:0019219	GO:0019222	GO:0031323	GO:0031326	GO:0043565	GO:0044212	GO:0050789	GO:0050794	GO:0051171	GO:0051252	GO:0060255	GO:0065007	GO:0080090	GO:0097159	GO:0140110	GO:1901363	GO:1903506	GO:1990837	GO:2000112	GO:2001141
PbTCP21	GO:0003674	GO:0003700	GO:0006355	GO:0007623	GO:0008150	GO:0009889	GO:0010468	GO:0010556	GO:0019219	GO:0019222	GO:0031323	GO:0031326	GO:0048511	GO:0050789	GO:0050794	GO:0051171	GO:0051252	GO:0060255	GO:0065007	GO:0080090	GO:0140110	GO:1903506	GO:2000112	GO:2001141
PbTCP24
PbTCP12	GO:0003674	GO:0003700	GO:0006355	GO:0008150	GO:0009889	GO:0010468	GO:0010556	GO:0019219	GO:0019222	GO:0031323	GO:0031326	GO:0031347	GO:0048583	GO:0050789	GO:0050794	GO:0051171	GO:0051252	GO:0060255	GO:0065007	GO:0080090	GO:0080134	GO:0140110	GO:1903506	GO:2000112	GO:2001141
PbTCP17	GO:0000976	GO:0000987	GO:0001067	GO:0003674	GO:0003676	GO:0003677	GO:0003690	GO:0003700	GO:0005488	GO:0005575	GO:0005622	GO:0005623	GO:0005634	GO:0006355	GO:0008150	GO:0009653	GO:0009889	GO:0010468	GO:0010556	GO:0019219	GO:0019222	GO:0031323	GO:0031326	GO:0032502	GO:0043226	GO:0043227	GO:0043229	GO:0043231	GO:0043565	GO:0044212	GO:0044424	GO:0044464	GO:0048856	GO:0050789	GO:0050794	GO:0051171	GO:0051252	GO:0060255	GO:0065007	GO:0080090	GO:0097159	GO:0140110	GO:1901363	GO:1903506	GO:1990837	GO:2000112	GO:2001141
PbTCP23	GO:0000003	GO:0003006	GO:0003674	GO:0003700	GO:0006139	GO:0006259	GO:0006260	GO:0006261	GO:0006355	GO:0006725	GO:0006807	GO:0007049	GO:0007275	GO:0007623	GO:0008150	GO:0008152	GO:0008283	GO:0009058	GO:0009059	GO:0009719	GO:0009725	GO:0009735	GO:0009791	GO:0009889	GO:0009908	GO:0009962	GO:0009987	GO:0010033	GO:0010229	GO:0010252	GO:0010468	GO:0010556	GO:0019219	GO:0019222	GO:0022402	GO:0022414	GO:0031323	GO:0031326	GO:0031537	GO:0031540	GO:0032501	GO:0032502	GO:0034641	GO:0034645	GO:0042023	GO:0042221	GO:0042592	GO:0043170	GO:0044237
PbTCP34	GO:0000976	GO:0000987	GO:0001067	GO:0003674	GO:0003676	GO:0003677	GO:0003690	GO:0003700	GO:0005488	GO:0005575	GO:0005622	GO:0005623	GO:0005634	GO:0006355	GO:0008150	GO:0009653	GO:0009889	GO:0010468	GO:0010556	GO:0019219	GO:0019222	GO:0031323	GO:0031326	GO:0032502	GO:0043226	GO:0043227	GO:0043229	GO:0043231	GO:0043565	GO:0044212	GO:0044424	GO:0044464	GO:0048856	GO:0050789	GO:0050794	GO:0051171	GO:0051252	GO:0060255	GO:0065007	GO:0080090	GO:0097159	GO:0140110	GO:1901363	GO:1903506	GO:1990837	GO:2000112	GO:2001141
PbTCP1	GO:0000976	GO:0000977	GO:0000978	GO:0000987	GO:0001012	GO:0001067	GO:0003674	GO:0003676	GO:0003677	GO:0003690	GO:0003700	GO:0005488	GO:0006355	GO:0008150	GO:0009889	GO:0010468	GO:0010556	GO:0019219	GO:0019222	GO:0031323	GO:0031326	GO:0043565	GO:0044212	GO:0050789	GO:0050794	GO:0051171	GO:0051252	GO:0060255	GO:0065007	GO:0080090	GO:0097159	GO:0140110	GO:1901363	GO:1903506	GO:1990837	GO:2000112	GO:2001141
PbTCP7	GO:0000003	GO:0001101	GO:0003006	GO:0003674	GO:0003700	GO:0005575	GO:0005622	GO:0005623	GO:0005634	GO:0006355	GO:0007275	GO:0008150	GO:0008283	GO:0009719	GO:0009725	GO:0009735	GO:0009737	GO:0009739	GO:0009791	GO:0009889	GO:0010029	GO:0010033	GO:0010229	GO:0010468	GO:0010556	GO:0019219	GO:0019222	GO:0022414	GO:0031323	GO:0031326	GO:0031347	GO:0032501	GO:0032502	GO:0033993	GO:0042221	GO:0043226	GO:0043227	GO:0043229	GO:0043231	GO:0044424	GO:0044464	GO:0048367	GO:0048580	GO:0048583	GO:0048608	GO:0048731	GO:0048856	GO:0050789	GO:0050793
AtTCP1	GO:0000003	GO:0003006	GO:0003674	GO:0003676	GO:0003677	GO:0003700	GO:0005488	GO:0006355	GO:0007275	GO:0008150	GO:0009791	GO:0009889	GO:0009908	GO:0010468	GO:0010556	GO:0019219	GO:0019222	GO:0022414	GO:0031323	GO:0031326	GO:0032501	GO:0032502	GO:0048367	GO:0048608	GO:0048731	GO:0048856	GO:0050789	GO:0050794	GO:0051171	GO:0051252	GO:0060255	GO:0061458	GO:0065007	GO:0080090	GO:0090567	GO:0097159	GO:0140110	GO:1901363	GO:1903506	GO:2000112	GO:2001141
AtTCP2	GO:0003674	GO:0003676	GO:0003677	GO:0003700	GO:0005488	GO:0006355	GO:0007275	GO:0008150	GO:0008285	GO:0009314	GO:0009416	GO:0009628	GO:0009637	GO:0009653	GO:0009889	GO:0009891	GO:0009893	GO:0009965	GO:0009987	GO:0010016	GO:0010099	GO:0010468	GO:0010556	GO:0010557	GO:0010604	GO:0019219	GO:0019222	GO:0030154	GO:0031323	GO:0031325	GO:0031326	GO:0031328	GO:0032501	GO:0032502	GO:0040034	GO:0042127	GO:0045935	GO:0045962	GO:0048366	GO:0048367	GO:0048518	GO:0048519	GO:0048522	GO:0048523	GO:0048580	GO:0048582	GO:0048583	GO:0048584	GO:0048731
AtTCP3	GO:0000003	GO:0003006	GO:0003674	GO:0003676	GO:0003677	GO:0003700	GO:0005488	GO:0006355	GO:0007275	GO:0008150	GO:0009653	GO:0009719	GO:0009725	GO:0009733	GO:0009790	GO:0009791	GO:0009793	GO:0009889	GO:0009965	GO:0009987	GO:0010016	GO:0010033	GO:0010154	GO:0010468	GO:0010556	GO:0019219	GO:0019222	GO:0022414	GO:0030154	GO:0031323	GO:0031326	GO:0032501	GO:0032502	GO:0040034	GO:0042221	GO:0045962	GO:0048316	GO:0048366	GO:0048367	GO:0048598	GO:0048608	GO:0048731	GO:0048825	GO:0048826	GO:0048827	GO:0048856	GO:0048869	GO:0050789	GO:0050793
AtTCP4	GO:0000003	GO:0003006	GO:0003674	GO:0003676	GO:0003677	GO:0003700	GO:0005488	GO:0006355	GO:0007275	GO:0008150	GO:0009653	GO:0009719	GO:0009725	GO:0009733	GO:0009790	GO:0009791	GO:0009793	GO:0009889	GO:0009965	GO:0009987	GO:0010016	GO:0010033	GO:0010154	GO:0010468	GO:0010556	GO:0019219	GO:0019222	GO:0022414	GO:0030154	GO:0031323	GO:0031326	GO:0032501	GO:0032502	GO:0040034	GO:0042221	GO:0045962	GO:0048316	GO:0048366	GO:0048367	GO:0048598	GO:0048608	GO:0048731	GO:0048825	GO:0048826	GO:0048827	GO:0048856	GO:0048869	GO:0050789	GO:0050793
AtTCP5	GO:0003674	GO:0003700	GO:0005575	GO:0005622	GO:0005623	GO:0005737	GO:0006355	GO:0007275	GO:0008150	GO:0009507	GO:0009536	GO:0009653	GO:0009889	GO:0009965	GO:0009987	GO:0010016	GO:0010468	GO:0010556	GO:0019219	GO:0019222	GO:0030154	GO:0031323	GO:0031326	GO:0031347	GO:0032501	GO:0032502	GO:0040034	GO:0043226	GO:0043227	GO:0043229	GO:0043231	GO:0044424	GO:0044444	GO:0044464	GO:0045962	GO:0048366	GO:0048367	GO:0048583	GO:0048731	GO:0048827	GO:0048856	GO:0048869	GO:0050789	GO:0050793	GO:0050794	GO:0051171	GO:0051252	GO:0060255	GO:0065007
AtTCP6	GO:0000976	GO:0000987	GO:0001067	GO:0003674	GO:0003676	GO:0003677	GO:0003690	GO:0003700	GO:0005488	GO:0005575	GO:0005622	GO:0005623	GO:0005634	GO:0006355	GO:0008150	GO:0009653	GO:0009889	GO:0010468	GO:0010556	GO:0019219	GO:0019222	GO:0031323	GO:0031326	GO:0032502	GO:0043226	GO:0043227	GO:0043229	GO:0043231	GO:0043565	GO:0044212	GO:0044424	GO:0044464	GO:0048856	GO:0050789	GO:0050794	GO:0051171	GO:0051252	GO:0060255	GO:0065007	GO:0080090	GO:0097159	GO:0140110	GO:1901363	GO:1903506	GO:1990837	GO:2000112	GO:2001141
AtTCP7	GO:0003674	GO:0003700	GO:0005575	GO:0005622	GO:0005623	GO:0005634	GO:0006355	GO:0008150	GO:0009889	GO:0010468	GO:0010556	GO:0019219	GO:0019222	GO:0031323	GO:0031326	GO:0042752	GO:0043226	GO:0043227	GO:0043229	GO:0043231	GO:0043433	GO:0044092	GO:0044424	GO:0044464	GO:0048519	GO:0050789	GO:0050794	GO:0051090	GO:0051171	GO:0051252	GO:0060255	GO:0065007	GO:0065009	GO:0080090	GO:0140110	GO:1903506	GO:2000112	GO:2001141
AtTCP8	GO:0000976	GO:0000977	GO:0000978	GO:0000987	GO:0001012	GO:0001067	GO:0003674	GO:0003676	GO:0003677	GO:0003690	GO:0003700	GO:0005488	GO:0006355	GO:0008150	GO:0009889	GO:0010468	GO:0010556	GO:0019219	GO:0019222	GO:0031323	GO:0031326	GO:0043565	GO:0044212	GO:0050789	GO:0050794	GO:0051171	GO:0051252	GO:0060255	GO:0065007	GO:0080090	GO:0097159	GO:0140110	GO:1901363	GO:1903506	GO:1990837	GO:2000112	GO:2001141
AtTCP9	GO:0003674	GO:0003700	GO:0005575	GO:0005622	GO:0005623	GO:0005634	GO:0006355	GO:0007275	GO:0008150	GO:0008361	GO:0009889	GO:0009987	GO:0010468	GO:0010556	GO:0016043	GO:0019219	GO:0019222	GO:0022622	GO:0031323	GO:0031326	GO:0032501	GO:0032502	GO:0032535	GO:0043226	GO:0043227	GO:0043229	GO:0043231	GO:0044424	GO:0044464	GO:0048364	GO:0048519	GO:0048731	GO:0048831	GO:0048856	GO:0050789	GO:0050793	GO:0050794	GO:0051093	GO:0051171	GO:0051239	GO:0051241	GO:0051252	GO:0060255	GO:0065007	GO:0065008	GO:0071840	GO:0080090	GO:0090066	GO:0099402
AtTCP10	GO:0003674	GO:0003700	GO:0006355	GO:0007275	GO:0008150	GO:0009653	GO:0009889	GO:0009965	GO:0009987	GO:0010016	GO:0010468	GO:0010556	GO:0019219	GO:0019222	GO:0030154	GO:0031323	GO:0031326	GO:0032501	GO:0032502	GO:0040034	GO:0045962	GO:0048366	GO:0048367	GO:0048731	GO:0048827	GO:0048856	GO:0048869	GO:0050789	GO:0050793	GO:0050794	GO:0051171	GO:0051252	GO:0060255	GO:0065007	GO:0080090	GO:0099402	GO:0140110	GO:1903506	GO:1905392	GO:2000112	GO:2001141
AtTCP11	GO:0003674	GO:0003700	GO:0006355	GO:0007623	GO:0008150	GO:0009889	GO:0010468	GO:0010556	GO:0019219	GO:0019222	GO:0031323	GO:0031326	GO:0048511	GO:0050789	GO:0050794	GO:0051171	GO:0051252	GO:0060255	GO:0065007	GO:0080090	GO:0140110	GO:1903506	GO:2000112	GO:2001141
AtTCP12	GO:0003674	GO:0003700	GO:0005575	GO:0005622	GO:0005623	GO:0005634	GO:0006355	GO:0008150	GO:0009889	GO:0010468	GO:0010556	GO:0019219	GO:0019222	GO:0022603	GO:0031323	GO:0031326	GO:0043226	GO:0043227	GO:0043229	GO:0043231	GO:0044424	GO:0044464	GO:0048831	GO:0050789	GO:0050793	GO:0050794	GO:0051171	GO:0051239	GO:0051252	GO:0060255	GO:0060688	GO:0065007	GO:0080090	GO:0140110	GO:1900618	GO:1903506	GO:1905428	GO:2000026	GO:2000032	GO:2000112	GO:2001141
AtTCP13	GO:0003674	GO:0003700	GO:0005575	GO:0005622	GO:0005623	GO:0005737	GO:0006355	GO:0007275	GO:0008150	GO:0009507	GO:0009536	GO:0009653	GO:0009889	GO:0009965	GO:0009987	GO:0010016	GO:0010468	GO:0010556	GO:0019219	GO:0019222	GO:0030154	GO:0031323	GO:0031326	GO:0031347	GO:0032501	GO:0032502	GO:0040034	GO:0043226	GO:0043227	GO:0043229	GO:0043231	GO:0044424	GO:0044444	GO:0044464	GO:0045962	GO:0048366	GO:0048367	GO:0048583	GO:0048731	GO:0048827	GO:0048856	GO:0048869	GO:0050789	GO:0050793	GO:0050794	GO:0051171	GO:0051252	GO:0060255	GO:0065007
AtTCP14	GO:0000003	GO:0001101	GO:0003006	GO:0003674	GO:0003700	GO:0005575	GO:0005622	GO:0005623	GO:0005634	GO:0006139	GO:0006259	GO:0006260	GO:0006261	GO:0006355	GO:0006725	GO:0006807	GO:0007049	GO:0007275	GO:0007623	GO:0008150	GO:0008152	GO:0008283	GO:0009058	GO:0009059	GO:0009719	GO:0009725	GO:0009735	GO:0009737	GO:0009739	GO:0009791	GO:0009889	GO:0009908	GO:0009962	GO:0009987	GO:0010029	GO:0010033	GO:0010229	GO:0010252	GO:0010468	GO:0010556	GO:0019219	GO:0019222	GO:0022402	GO:0022414	GO:0031323	GO:0031326	GO:0031347	GO:0031537	GO:0031540
AtTCP15	GO:0000003	GO:0001101	GO:0003006	GO:0003674	GO:0003700	GO:0005575	GO:0005622	GO:0005623	GO:0005634	GO:0006139	GO:0006259	GO:0006260	GO:0006261	GO:0006355	GO:0006725	GO:0006807	GO:0007049	GO:0007275	GO:0007623	GO:0008150	GO:0008152	GO:0008283	GO:0009058	GO:0009059	GO:0009719	GO:0009725	GO:0009735	GO:0009737	GO:0009739	GO:0009791	GO:0009889	GO:0009908	GO:0009962	GO:0009987	GO:0010029	GO:0010033	GO:0010229	GO:0010252	GO:0010468	GO:0010556	GO:0019219	GO:0019222	GO:0022402	GO:0022414	GO:0031323	GO:0031326	GO:0031347	GO:0031537	GO:0031540
AtTCP16	GO:0003674	GO:0003700	GO:0006355	GO:0008150	GO:0009889	GO:0010468	GO:0010556	GO:0019219	GO:0019222	GO:0031323	GO:0031326	GO:0050789	GO:0050794	GO:0051171	GO:0051252	GO:0060255	GO:0065007	GO:0080090	GO:0140110	GO:1903506	GO:2000112	GO:2001141
AtTCP17	GO:0003674	GO:0003700	GO:0005575	GO:0005622	GO:0005623	GO:0005737	GO:0006355	GO:0007275	GO:0008150	GO:0009507	GO:0009536	GO:0009653	GO:0009889	GO:0009965	GO:0009987	GO:0010016	GO:0010468	GO:0010556	GO:0019219	GO:0019222	GO:0030154	GO:0031323	GO:0031326	GO:0031347	GO:0032501	GO:0032502	GO:0040034	GO:0043226	GO:0043227	GO:0043229	GO:0043231	GO:0044424	GO:0044444	GO:0044464	GO:0045962	GO:0048366	GO:0048367	GO:0048583	GO:0048731	GO:0048827	GO:0048856	GO:0048869	GO:0050789	GO:0050793	GO:0050794	GO:0051171	GO:0051252	GO:0060255	GO:0065007
AtTCP18	GO:0001763	GO:0003674	GO:0003700	GO:0005575	GO:0005622	GO:0005623	GO:0005634	GO:0006355	GO:0007275	GO:0008150	GO:0009653	GO:0009889	GO:0010016	GO:0010223	GO:0010346	GO:0010468	GO:0010556	GO:0019219	GO:0019222	GO:0022603	GO:0031323	GO:0031326	GO:0032501	GO:0032502	GO:0043226	GO:0043227	GO:0043229	GO:0043231	GO:0044424	GO:0044464	GO:0048367	GO:0048646	GO:0048731	GO:0048831	GO:0048856	GO:0050789	GO:0050793	GO:0050794	GO:0051171	GO:0051239	GO:0051252	GO:0060255	GO:0060688	GO:0065007	GO:0080090	GO:0140110	GO:1900618	GO:1903506	GO:1905393
AtTCP19	GO:0003674	GO:0003700	GO:0006355	GO:0008150	GO:0009889	GO:0010468	GO:0010556	GO:0019219	GO:0019222	GO:0031323	GO:0031326	GO:0031347	GO:0048583	GO:0050789	GO:0050794	GO:0051171	GO:0051252	GO:0060255	GO:0065007	GO:0080090	GO:0080134	GO:0140110	GO:1903506	GO:2000112	GO:2001141
AtTCP20	GO:0000976	GO:0000987	GO:0001067	GO:0003674	GO:0003676	GO:0003677	GO:0003690	GO:0003700	GO:0005488	GO:0005575	GO:0005622	GO:0005623	GO:0005634	GO:0006355	GO:0008150	GO:0009653	GO:0009889	GO:0010468	GO:0010556	GO:0019219	GO:0019222	GO:0031323	GO:0031326	GO:0032502	GO:0043226	GO:0043227	GO:0043229	GO:0043231	GO:0043565	GO:0044212	GO:0044424	GO:0044464	GO:0048856	GO:0050789	GO:0050794	GO:0051171	GO:0051252	GO:0060255	GO:0065007	GO:0080090	GO:0097159	GO:0140110	GO:1901363	GO:1903506	GO:1990837	GO:2000112	GO:2001141
AtTCP21	GO:0003674	GO:0003700	GO:0005575	GO:0005622	GO:0005623	GO:0005634	GO:0006355	GO:0008150	GO:0009889	GO:0010468	GO:0010556	GO:0019219	GO:0019222	GO:0031323	GO:0031326	GO:0042752	GO:0043226	GO:0043227	GO:0043229	GO:0043231	GO:0043433	GO:0044092	GO:0044424	GO:0044464	GO:0048519	GO:0050789	GO:0050794	GO:0051090	GO:0051171	GO:0051252	GO:0060255	GO:0065007	GO:0065009	GO:0080090	GO:0140110	GO:1903506	GO:2000112	GO:2001141
AtTCP22	GO:0003674	GO:0003700	GO:0005575	GO:0005622	GO:0005623	GO:0005634	GO:0006355	GO:0008150	GO:0009889	GO:0010468	GO:0010556	GO:0019219	GO:0019222	GO:0031323	GO:0031326	GO:0040034	GO:0043226	GO:0043227	GO:0043229	GO:0043231	GO:0044424	GO:0044464	GO:0048506	GO:0048509	GO:0048510	GO:0050789	GO:0050793	GO:0050794	GO:0051171	GO:0051252	GO:0060255	GO:0065007	GO:0080090	GO:0140110	GO:1903506	GO:2000112	GO:2001141
AtTCP23	GO:0003674	GO:0003700	GO:0005575	GO:0005622	GO:0005623	GO:0005634	GO:0006355	GO:0008150	GO:0009889	GO:0010468	GO:0010556	GO:0019219	GO:0019222	GO:0031323	GO:0031326	GO:0040034	GO:0043226	GO:0043227	GO:0043229	GO:0043231	GO:0044424	GO:0044464	GO:0048506	GO:0048509	GO:0048510	GO:0050789	GO:0050793	GO:0050794	GO:0051171	GO:0051252	GO:0060255	GO:0065007	GO:0080090	GO:0140110	GO:1903506	GO:2000112	GO:2001141
AtTCP24	GO:0003674	GO:0003676	GO:0003677	GO:0003700	GO:0005488	GO:0006355	GO:0007275	GO:0008150	GO:0008285	GO:0009314	GO:0009416	GO:0009628	GO:0009637	GO:0009653	GO:0009889	GO:0009891	GO:0009893	GO:0009965	GO:0009987	GO:0010016	GO:0010099	GO:0010468	GO:0010556	GO:0010557	GO:0010604	GO:0019219	GO:0019222	GO:0030154	GO:0031323	GO:0031325	GO:0031326	GO:0031328	GO:0032501	GO:0032502	GO:0040034	GO:0042127	GO:0045935	GO:0045962	GO:0048366	GO:0048367	GO:0048518	GO:0048519	GO:0048522	GO:0048523	GO:0048580	GO:0048582	GO:0048583	GO:0048584	GO:0048731
PmTCP16	GO:0003674	GO:0003700	GO:0005575	GO:0005622	GO:0005623	GO:0005634	GO:0006355	GO:0008150	GO:0009889	GO:0010468	GO:0010556	GO:0019219	GO:0019222	GO:0022603	GO:0031323	GO:0031326	GO:0043226	GO:0043227	GO:0043229	GO:0043231	GO:0044424	GO:0044464	GO:0048831	GO:0050789	GO:0050793	GO:0050794	GO:0051171	GO:0051239	GO:0051252	GO:0060255	GO:0060688	GO:0065007	GO:0080090	GO:0140110	GO:1900618	GO:1903506	GO:1905428	GO:2000026	GO:2000032	GO:2000112	GO:2001141
PmTCP7	GO:0000003	GO:0003006	GO:0003674	GO:0003676	GO:0003677	GO:0003700	GO:0005488	GO:0006355	GO:0007275	GO:0008150	GO:0009791	GO:0009889	GO:0009908	GO:0010468	GO:0010556	GO:0019219	GO:0019222	GO:0022414	GO:0031323	GO:0031326	GO:0032501	GO:0032502	GO:0048367	GO:0048608	GO:0048731	GO:0048856	GO:0050789	GO:0050794	GO:0051171	GO:0051252	GO:0060255	GO:0061458	GO:0065007	GO:0080090	GO:0090567	GO:0097159	GO:0140110	GO:1901363	GO:1903506	GO:2000112	GO:2001141
PmTCP9	GO:0000976	GO:0000987	GO:0001067	GO:0003674	GO:0003676	GO:0003677	GO:0003690	GO:0003700	GO:0005488	GO:0005575	GO:0005622	GO:0005623	GO:0005634	GO:0006355	GO:0008150	GO:0009653	GO:0009889	GO:0010468	GO:0010556	GO:0019219	GO:0019222	GO:0031323	GO:0031326	GO:0032502	GO:0043226	GO:0043227	GO:0043229	GO:0043231	GO:0043565	GO:0044212	GO:0044424	GO:0044464	GO:0048856	GO:0050789	GO:0050794	GO:0051171	GO:0051252	GO:0060255	GO:0065007	GO:0080090	GO:0097159	GO:0140110	GO:1901363	GO:1903506	GO:1990837	GO:2000112	GO:2001141
PmTCP2	GO:0000003	GO:0003006	GO:0003674	GO:0003700	GO:0006139	GO:0006259	GO:0006260	GO:0006261	GO:0006355	GO:0006725	GO:0006807	GO:0007049	GO:0007275	GO:0007623	GO:0008150	GO:0008152	GO:0008283	GO:0009058	GO:0009059	GO:0009719	GO:0009725	GO:0009735	GO:0009791	GO:0009889	GO:0009908	GO:0009962	GO:0009987	GO:0010033	GO:0010229	GO:0010252	GO:0010468	GO:0010556	GO:0019219	GO:0019222	GO:0022402	GO:0022414	GO:0031323	GO:0031326	GO:0031537	GO:0031540	GO:0032501	GO:0032502	GO:0034641	GO:0034645	GO:0042023	GO:0042221	GO:0042592	GO:0043170	GO:0044237
PmTCP1	GO:0000976	GO:0000977	GO:0000978	GO:0000987	GO:0001012	GO:0001067	GO:0003674	GO:0003676	GO:0003677	GO:0003690	GO:0003700	GO:0005488	GO:0006355	GO:0008150	GO:0009889	GO:0010468	GO:0010556	GO:0019219	GO:0019222	GO:0031323	GO:0031326	GO:0043565	GO:0044212	GO:0050789	GO:0050794	GO:0051171	GO:0051252	GO:0060255	GO:0065007	GO:0080090	GO:0097159	GO:0140110	GO:1901363	GO:1903506	GO:1990837	GO:2000112	GO:2001141
PmTCP3
PmTCP18	GO:0001763	GO:0003674	GO:0003700	GO:0005575	GO:0005622	GO:0005623	GO:0005634	GO:0006355	GO:0007275	GO:0008150	GO:0009653	GO:0009889	GO:0010016	GO:0010223	GO:0010346	GO:0010468	GO:0010556	GO:0019219	GO:0019222	GO:0022603	GO:0031323	GO:0031326	GO:0032501	GO:0032502	GO:0043226	GO:0043227	GO:0043229	GO:0043231	GO:0044424	GO:0044464	GO:0048367	GO:0048646	GO:0048731	GO:0048831	GO:0048856	GO:0050789	GO:0050793	GO:0050794	GO:0051171	GO:0051239	GO:0051252	GO:0060255	GO:0060688	GO:0065007	GO:0080090	GO:0140110	GO:1900618	GO:1903506	GO:1905393
PmTCP10	GO:0003674	GO:0003700	GO:0005575	GO:0005622	GO:0005623	GO:0005634	GO:0006355	GO:0007275	GO:0008150	GO:0008361	GO:0009889	GO:0009987	GO:0010468	GO:0010556	GO:0016043	GO:0019219	GO:0019222	GO:0022622	GO:0031323	GO:0031326	GO:0032501	GO:0032502	GO:0032535	GO:0043226	GO:0043227	GO:0043229	GO:0043231	GO:0044424	GO:0044464	GO:0048364	GO:0048519	GO:0048731	GO:0048831	GO:0048856	GO:0050789	GO:0050793	GO:0050794	GO:0051093	GO:0051171	GO:0051239	GO:0051241	GO:0051252	GO:0060255	GO:0065007	GO:0065008	GO:0071840	GO:0080090	GO:0090066	GO:0099402
PmTCP5	GO:0003674	GO:0003676	GO:0003677	GO:0003700	GO:0005488	GO:0006355	GO:0007275	GO:0008150	GO:0008285	GO:0009314	GO:0009416	GO:0009628	GO:0009637	GO:0009653	GO:0009889	GO:0009891	GO:0009893	GO:0009965	GO:0009987	GO:0010016	GO:0010099	GO:0010468	GO:0010556	GO:0010557	GO:0010604	GO:0019219	GO:0019222	GO:0030154	GO:0031323	GO:0031325	GO:0031326	GO:0031328	GO:0032501	GO:0032502	GO:0040034	GO:0042127	GO:0045935	GO:0045962	GO:0048366	GO:0048367	GO:0048518	GO:0048519	GO:0048522	GO:0048523	GO:0048580	GO:0048582	GO:0048583	GO:0048584	GO:0048731
PmTCP12
PmTCP17
PmTCP11	GO:0003674	GO:0003700	GO:0006355	GO:0008150	GO:0009889	GO:0010468	GO:0010556	GO:0019219	GO:0019222	GO:0031323	GO:0031326	GO:0031347	GO:0048583	GO:0050789	GO:0050794	GO:0051171	GO:0051252	GO:0060255	GO:0065007	GO:0080090	GO:0080134	GO:0140110	GO:1903506	GO:2000112	GO:2001141
PmTCP4	GO:0003674	GO:0003700	GO:0006355	GO:0007275	GO:0008150	GO:0009653	GO:0009889	GO:0009965	GO:0009987	GO:0010016	GO:0010468	GO:0010556	GO:0019219	GO:0019222	GO:0030154	GO:0031323	GO:0031326	GO:0032501	GO:0032502	GO:0040034	GO:0045962	GO:0048366	GO:0048367	GO:0048731	GO:0048827	GO:0048856	GO:0048869	GO:0050789	GO:0050793	GO:0050794	GO:0051171	GO:0051252	GO:0060255	GO:0065007	GO:0080090	GO:0099402	GO:0140110	GO:1903506	GO:1905392	GO:2000112	GO:2001141
PmTCP19	GO:0003674	GO:0003700	GO:0006355	GO:0007623	GO:0008150	GO:0009889	GO:0010468	GO:0010556	GO:0019219	GO:0019222	GO:0031323	GO:0031326	GO:0048511	GO:0050789	GO:0050794	GO:0051171	GO:0051252	GO:0060255	GO:0065007	GO:0080090	GO:0140110	GO:1903506	GO:2000112	GO:2001141
PmTCP6	GO:0000003	GO:0003006	GO:0003674	GO:0003676	GO:0003677	GO:0003700	GO:0005488	GO:0006355	GO:0007275	GO:0008150	GO:0009653	GO:0009719	GO:0009725	GO:0009733	GO:0009790	GO:0009791	GO:0009793	GO:0009889	GO:0009965	GO:0009987	GO:0010016	GO:0010033	GO:0010154	GO:0010468	GO:0010556	GO:0019219	GO:0019222	GO:0022414	GO:0030154	GO:0031323	GO:0031326	GO:0032501	GO:0032502	GO:0040034	GO:0042221	GO:0045962	GO:0048316	GO:0048366	GO:0048367	GO:0048598	GO:0048608	GO:0048731	GO:0048825	GO:0048826	GO:0048827	GO:0048856	GO:0048869	GO:0050789	GO:0050793
PmTCP8	GO:0003674	GO:0003700	GO:0005575	GO:0005622	GO:0005623	GO:0005737	GO:0006355	GO:0007275	GO:0008150	GO:0009507	GO:0009536	GO:0009653	GO:0009889	GO:0009965	GO:0009987	GO:0010016	GO:0010468	GO:0010556	GO:0019219	GO:0019222	GO:0030154	GO:0031323	GO:0031326	GO:0031347	GO:0032501	GO:0032502	GO:0040034	GO:0043226	GO:0043227	GO:0043229	GO:0043231	GO:0044424	GO:0044444	GO:0044464	GO:0045962	GO:0048366	GO:0048367	GO:0048583	GO:0048731	GO:0048827	GO:0048856	GO:0048869	GO:0050789	GO:0050793	GO:0050794	GO:0051171	GO:0051252	GO:0060255	GO:0065007
PmTCP14	GO:0003674	GO:0003700	GO:0006355	GO:0007275	GO:0008150	GO:0009653	GO:0009889	GO:0009965	GO:0009987	GO:0010016	GO:0010468	GO:0010556	GO:0019219	GO:0019222	GO:0030154	GO:0031323	GO:0031326	GO:0032501	GO:0032502	GO:0040034	GO:0045962	GO:0048366	GO:0048367	GO:0048731	GO:0048827	GO:0048856	GO:0048869	GO:0050789	GO:0050793	GO:0050794	GO:0051171	GO:0051252	GO:0060255	GO:0065007	GO:0080090	GO:0099402	GO:0140110	GO:1903506	GO:1905392	GO:2000112	GO:2001141
PmTCP13	GO:0000003	GO:0001101	GO:0003006	GO:0003674	GO:0003700	GO:0005575	GO:0005622	GO:0005623	GO:0005634	GO:0006355	GO:0007275	GO:0008150	GO:0008283	GO:0009719	GO:0009725	GO:0009735	GO:0009737	GO:0009739	GO:0009791	GO:0009889	GO:0010029	GO:0010033	GO:0010229	GO:0010468	GO:0010556	GO:0019219	GO:0019222	GO:0022414	GO:0031323	GO:0031326	GO:0031347	GO:0032501	GO:0032502	GO:0033993	GO:0042221	GO:0043226	GO:0043227	GO:0043229	GO:0043231	GO:0044424	GO:0044464	GO:0048367	GO:0048580	GO:0048583	GO:0048608	GO:0048731	GO:0048856	GO:0050789	GO:0050793
PmTCP15
PaTCP5	GO:0000003	GO:0003006	GO:0003674	GO:0003676	GO:0003677	GO:0003700	GO:0005488	GO:0006355	GO:0007275	GO:0008150	GO:0009791	GO:0009889	GO:0009908	GO:0010468	GO:0010556	GO:0019219	GO:0019222	GO:0022414	GO:0031323	GO:0031326	GO:0032501	GO:0032502	GO:0048367	GO:0048608	GO:0048731	GO:0048856	GO:0050789	GO:0050794	GO:0051171	GO:0051252	GO:0060255	GO:0061458	GO:0065007	GO:0080090	GO:0090567	GO:0097159	GO:0140110	GO:1901363	GO:1903506	GO:2000112	GO:2001141
PaTCP13	GO:0001763	GO:0003674	GO:0003700	GO:0005575	GO:0005622	GO:0005623	GO:0005634	GO:0006355	GO:0007275	GO:0008150	GO:0009653	GO:0009889	GO:0010016	GO:0010223	GO:0010346	GO:0010468	GO:0010556	GO:0019219	GO:0019222	GO:0022603	GO:0031323	GO:0031326	GO:0032501	GO:0032502	GO:0043226	GO:0043227	GO:0043229	GO:0043231	GO:0044424	GO:0044464	GO:0048367	GO:0048646	GO:0048731	GO:0048831	GO:0048856	GO:0050789	GO:0050793	GO:0050794	GO:0051171	GO:0051239	GO:0051252	GO:0060255	GO:0060688	GO:0065007	GO:0080090	GO:0140110	GO:1900618	GO:1903506	GO:1905393
PaTCP1	GO:0003674	GO:0003700	GO:0005575	GO:0005622	GO:0005623	GO:0005634	GO:0006355	GO:0008150	GO:0009889	GO:0010468	GO:0010556	GO:0019219	GO:0019222	GO:0022603	GO:0031323	GO:0031326	GO:0043226	GO:0043227	GO:0043229	GO:0043231	GO:0044424	GO:0044464	GO:0048831	GO:0050789	GO:0050793	GO:0050794	GO:0051171	GO:0051239	GO:0051252	GO:0060255	GO:0060688	GO:0065007	GO:0080090	GO:0140110	GO:1900618	GO:1903506	GO:1905428	GO:2000026	GO:2000032	GO:2000112	GO:2001141
PaTCP2	GO:0000003	GO:0003006	GO:0003674	GO:0003700	GO:0006139	GO:0006259	GO:0006260	GO:0006261	GO:0006355	GO:0006725	GO:0006807	GO:0007049	GO:0007275	GO:0007623	GO:0008150	GO:0008152	GO:0008283	GO:0009058	GO:0009059	GO:0009719	GO:0009725	GO:0009735	GO:0009791	GO:0009889	GO:0009908	GO:0009962	GO:0009987	GO:0010033	GO:0010229	GO:0010252	GO:0010468	GO:0010556	GO:0019219	GO:0019222	GO:0022402	GO:0022414	GO:0031323	GO:0031326	GO:0031537	GO:0031540	GO:0032501	GO:0032502	GO:0034641	GO:0034645	GO:0042023	GO:0042221	GO:0042592	GO:0043170	GO:0044237
PaTCP11	GO:0000003	GO:0001101	GO:0003006	GO:0003674	GO:0003700	GO:0005575	GO:0005622	GO:0005623	GO:0005634	GO:0006355	GO:0007275	GO:0008150	GO:0008283	GO:0009719	GO:0009725	GO:0009735	GO:0009737	GO:0009739	GO:0009791	GO:0009889	GO:0010029	GO:0010033	GO:0010229	GO:0010468	GO:0010556	GO:0019219	GO:0019222	GO:0022414	GO:0031323	GO:0031326	GO:0031347	GO:0032501	GO:0032502	GO:0033993	GO:0042221	GO:0043226	GO:0043227	GO:0043229	GO:0043231	GO:0044424	GO:0044464	GO:0048367	GO:0048580	GO:0048583	GO:0048608	GO:0048731	GO:0048856	GO:0050789	GO:0050793
PaTCP10	GO:0003674	GO:0003676	GO:0003677	GO:0003700	GO:0005488	GO:0006355	GO:0007275	GO:0008150	GO:0008285	GO:0009314	GO:0009416	GO:0009628	GO:0009637	GO:0009653	GO:0009889	GO:0009891	GO:0009893	GO:0009965	GO:0009987	GO:0010016	GO:0010099	GO:0010468	GO:0010556	GO:0010557	GO:0010604	GO:0019219	GO:0019222	GO:0030154	GO:0031323	GO:0031325	GO:0031326	GO:0031328	GO:0032501	GO:0032502	GO:0040034	GO:0042127	GO:0045935	GO:0045962	GO:0048366	GO:0048367	GO:0048518	GO:0048519	GO:0048522	GO:0048523	GO:0048580	GO:0048582	GO:0048583	GO:0048584	GO:0048731
PaTCP9	GO:0000003	GO:0003006	GO:0003674	GO:0003676	GO:0003677	GO:0003700	GO:0005488	GO:0006355	GO:0007275	GO:0008150	GO:0009653	GO:0009719	GO:0009725	GO:0009733	GO:0009790	GO:0009791	GO:0009793	GO:0009889	GO:0009965	GO:0009987	GO:0010016	GO:0010033	GO:0010154	GO:0010468	GO:0010556	GO:0019219	GO:0019222	GO:0022414	GO:0030154	GO:0031323	GO:0031326	GO:0032501	GO:0032502	GO:0040034	GO:0042221	GO:0045962	GO:0048316	GO:0048366	GO:0048367	GO:0048598	GO:0048608	GO:0048731	GO:0048825	GO:0048826	GO:0048827	GO:0048856	GO:0048869	GO:0050789	GO:0050793
PaTCP7	GO:0003674	GO:0003700	GO:0006355	GO:0007275	GO:0008150	GO:0009653	GO:0009889	GO:0009965	GO:0009987	GO:0010016	GO:0010468	GO:0010556	GO:0019219	GO:0019222	GO:0030154	GO:0031323	GO:0031326	GO:0032501	GO:0032502	GO:0040034	GO:0045962	GO:0048366	GO:0048367	GO:0048731	GO:0048827	GO:0048856	GO:0048869	GO:0050789	GO:0050793	GO:0050794	GO:0051171	GO:0051252	GO:0060255	GO:0065007	GO:0080090	GO:0099402	GO:0140110	GO:1903506	GO:1905392	GO:2000112	GO:2001141
PaTCP8
PaTCP14	GO:0003674	GO:0003700	GO:0005575	GO:0005622	GO:0005623	GO:0005737	GO:0006355	GO:0007275	GO:0008150	GO:0009507	GO:0009536	GO:0009653	GO:0009889	GO:0009965	GO:0009987	GO:0010016	GO:0010468	GO:0010556	GO:0019219	GO:0019222	GO:0030154	GO:0031323	GO:0031326	GO:0031347	GO:0032501	GO:0032502	GO:0040034	GO:0043226	GO:0043227	GO:0043229	GO:0043231	GO:0044424	GO:0044444	GO:0044464	GO:0045962	GO:0048366	GO:0048367	GO:0048583	GO:0048731	GO:0048827	GO:0048856	GO:0048869	GO:0050789	GO:0050793	GO:0050794	GO:0051171	GO:0051252	GO:0060255	GO:0065007
PaTCP12	GO:0003674	GO:0003700	GO:0006355	GO:0007275	GO:0008150	GO:0009653	GO:0009889	GO:0009965	GO:0009987	GO:0010016	GO:0010468	GO:0010556	GO:0019219	GO:0019222	GO:0030154	GO:0031323	GO:0031326	GO:0032501	GO:0032502	GO:0040034	GO:0045962	GO:0048366	GO:0048367	GO:0048731	GO:0048827	GO:0048856	GO:0048869	GO:0050789	GO:0050793	GO:0050794	GO:0051171	GO:0051252	GO:0060255	GO:0065007	GO:0080090	GO:0099402	GO:0140110	GO:1903506	GO:1905392	GO:2000112	GO:2001141
PaTCP6	GO:0000976	GO:0000987	GO:0001067	GO:0003674	GO:0003676	GO:0003677	GO:0003690	GO:0003700	GO:0005488	GO:0005575	GO:0005622	GO:0005623	GO:0005634	GO:0006355	GO:0008150	GO:0009653	GO:0009889	GO:0010468	GO:0010556	GO:0019219	GO:0019222	GO:0031323	GO:0031326	GO:0032502	GO:0043226	GO:0043227	GO:0043229	GO:0043231	GO:0043565	GO:0044212	GO:0044424	GO:0044464	GO:0048856	GO:0050789	GO:0050794	GO:0051171	GO:0051252	GO:0060255	GO:0065007	GO:0080090	GO:0097159	GO:0140110	GO:1901363	GO:1903506	GO:1990837	GO:2000112	GO:2001141
PaTCP3
PaTCP4	GO:0003674	GO:0003700	GO:0005575	GO:0005622	GO:0005623	GO:0005634	GO:0006355	GO:0007275	GO:0008150	GO:0008361	GO:0009889	GO:0009987	GO:0010468	GO:0010556	GO:0016043	GO:0019219	GO:0019222	GO:0022622	GO:0031323	GO:0031326	GO:0032501	GO:0032502	GO:0032535	GO:0043226	GO:0043227	GO:0043229	GO:0043231	GO:0044424	GO:0044464	GO:0048364	GO:0048519	GO:0048731	GO:0048831	GO:0048856	GO:0050789	GO:0050793	GO:0050794	GO:0051093	GO:0051171	GO:0051239	GO:0051241	GO:0051252	GO:0060255	GO:0065007	GO:0065008	GO:0071840	GO:0080090	GO:0090066	GO:0099402
MdTCP1	GO:0003674	GO:0003700	GO:0006355	GO:0008150	GO:0009889	GO:0010468	GO:0010556	GO:0019219	GO:0019222	GO:0031323	GO:0031326	GO:0031347	GO:0048583	GO:0050789	GO:0050794	GO:0051171	GO:0051252	GO:0060255	GO:0065007	GO:0080090	GO:0080134	GO:0140110	GO:1903506	GO:2000112	GO:2001141
MdTCP2	GO:0003674	GO:0003700	GO:0005575	GO:0005622	GO:0005623	GO:0005737	GO:0006355	GO:0007275	GO:0008150	GO:0009507	GO:0009536	GO:0009653	GO:0009889	GO:0009965	GO:0009987	GO:0010016	GO:0010468	GO:0010556	GO:0019219	GO:0019222	GO:0030154	GO:0031323	GO:0031326	GO:0031347	GO:0032501	GO:0032502	GO:0040034	GO:0043226	GO:0043227	GO:0043229	GO:0043231	GO:0044424	GO:0044444	GO:0044464	GO:0045962	GO:0048366	GO:0048367	GO:0048583	GO:0048731	GO:0048827	GO:0048856	GO:0048869	GO:0050789	GO:0050793	GO:0050794	GO:0051171	GO:0051252	GO:0060255	GO:0065007
MdTCP3	GO:0003674	GO:0003700	GO:0006355	GO:0007623	GO:0008150	GO:0009889	GO:0010468	GO:0010556	GO:0019219	GO:0019222	GO:0031323	GO:0031326	GO:0048511	GO:0050789	GO:0050794	GO:0051171	GO:0051252	GO:0060255	GO:0065007	GO:0080090	GO:0140110	GO:1903506	GO:2000112	GO:2001141
MdTCP4	GO:0003674	GO:0003700	GO:0006355	GO:0007623	GO:0008150	GO:0009889	GO:0010468	GO:0010556	GO:0019219	GO:0019222	GO:0031323	GO:0031326	GO:0048511	GO:0050789	GO:0050794	GO:0051171	GO:0051252	GO:0060255	GO:0065007	GO:0080090	GO:0140110	GO:1903506	GO:2000112	GO:2001141
MdTCP5	GO:0003674	GO:0003700	GO:0006355	GO:0007275	GO:0008150	GO:0009653	GO:0009889	GO:0009965	GO:0009987	GO:0010016	GO:0010468	GO:0010556	GO:0019219	GO:0019222	GO:0030154	GO:0031323	GO:0031326	GO:0032501	GO:0032502	GO:0040034	GO:0045962	GO:0048366	GO:0048367	GO:0048731	GO:0048827	GO:0048856	GO:0048869	GO:0050789	GO:0050793	GO:0050794	GO:0051171	GO:0051252	GO:0060255	GO:0065007	GO:0080090	GO:0099402	GO:0140110	GO:1903506	GO:1905392	GO:2000112	GO:2001141
MdTCP6	GO:0003674	GO:0003700	GO:0006355	GO:0007275	GO:0008150	GO:0009653	GO:0009889	GO:0009965	GO:0009987	GO:0010016	GO:0010468	GO:0010556	GO:0019219	GO:0019222	GO:0030154	GO:0031323	GO:0031326	GO:0032501	GO:0032502	GO:0040034	GO:0045962	GO:0048366	GO:0048367	GO:0048731	GO:0048827	GO:0048856	GO:0048869	GO:0050789	GO:0050793	GO:0050794	GO:0051171	GO:0051252	GO:0060255	GO:0065007	GO:0080090	GO:0099402	GO:0140110	GO:1903506	GO:1905392	GO:2000112	GO:2001141
MdTCP7	GO:0003674	GO:0003700	GO:0005575	GO:0005622	GO:0005623	GO:0005737	GO:0006355	GO:0007275	GO:0008150	GO:0009507	GO:0009536	GO:0009653	GO:0009889	GO:0009965	GO:0009987	GO:0010016	GO:0010468	GO:0010556	GO:0019219	GO:0019222	GO:0030154	GO:0031323	GO:0031326	GO:0031347	GO:0032501	GO:0032502	GO:0040034	GO:0043226	GO:0043227	GO:0043229	GO:0043231	GO:0044424	GO:0044444	GO:0044464	GO:0045962	GO:0048366	GO:0048367	GO:0048583	GO:0048731	GO:0048827	GO:0048856	GO:0048869	GO:0050789	GO:0050793	GO:0050794	GO:0051171	GO:0051252	GO:0060255	GO:0065007
MdTCP8	GO:0003674	GO:0003676	GO:0003677	GO:0003700	GO:0005488	GO:0006355	GO:0007275	GO:0008150	GO:0008285	GO:0009314	GO:0009416	GO:0009628	GO:0009637	GO:0009653	GO:0009889	GO:0009891	GO:0009893	GO:0009965	GO:0009987	GO:0010016	GO:0010099	GO:0010468	GO:0010556	GO:0010557	GO:0010604	GO:0019219	GO:0019222	GO:0030154	GO:0031323	GO:0031325	GO:0031326	GO:0031328	GO:0032501	GO:0032502	GO:0040034	GO:0042127	GO:0045935	GO:0045962	GO:0048366	GO:0048367	GO:0048518	GO:0048519	GO:0048522	GO:0048523	GO:0048580	GO:0048582	GO:0048583	GO:0048584	GO:0048731
MdTCP9	GO:0003674	GO:0003676	GO:0003677	GO:0003700	GO:0005488	GO:0006355	GO:0007275	GO:0008150	GO:0008285	GO:0009314	GO:0009416	GO:0009628	GO:0009637	GO:0009653	GO:0009889	GO:0009891	GO:0009893	GO:0009965	GO:0009987	GO:0010016	GO:0010099	GO:0010468	GO:0010556	GO:0010557	GO:0010604	GO:0019219	GO:0019222	GO:0030154	GO:0031323	GO:0031325	GO:0031326	GO:0031328	GO:0032501	GO:0032502	GO:0040034	GO:0042127	GO:0045935	GO:0045962	GO:0048366	GO:0048367	GO:0048518	GO:0048519	GO:0048522	GO:0048523	GO:0048580	GO:0048582	GO:0048583	GO:0048584	GO:0048731
MdTCP10	GO:0003674	GO:0003676	GO:0003677	GO:0003700	GO:0005488	GO:0006355	GO:0007275	GO:0008150	GO:0008285	GO:0009314	GO:0009416	GO:0009628	GO:0009637	GO:0009653	GO:0009889	GO:0009891	GO:0009893	GO:0009965	GO:0009987	GO:0010016	GO:0010099	GO:0010468	GO:0010556	GO:0010557	GO:0010604	GO:0019219	GO:0019222	GO:0030154	GO:0031323	GO:0031325	GO:0031326	GO:0031328	GO:0032501	GO:0032502	GO:0040034	GO:0042127	GO:0045935	GO:0045962	GO:0048366	GO:0048367	GO:0048518	GO:0048519	GO:0048522	GO:0048523	GO:0048580	GO:0048582	GO:0048583	GO:0048584	GO:0048731
MdTCP11	GO:0003674	GO:0003676	GO:0003677	GO:0003700	GO:0005488	GO:0006355	GO:0007275	GO:0008150	GO:0008285	GO:0009314	GO:0009416	GO:0009628	GO:0009637	GO:0009653	GO:0009889	GO:0009891	GO:0009893	GO:0009965	GO:0009987	GO:0010016	GO:0010099	GO:0010468	GO:0010556	GO:0010557	GO:0010604	GO:0019219	GO:0019222	GO:0030154	GO:0031323	GO:0031325	GO:0031326	GO:0031328	GO:0032501	GO:0032502	GO:0040034	GO:0042127	GO:0045935	GO:0045962	GO:0048366	GO:0048367	GO:0048518	GO:0048519	GO:0048522	GO:0048523	GO:0048580	GO:0048582	GO:0048583	GO:0048584	GO:0048731
MdTCP12
MdTCP13	GO:0000003	GO:0001101	GO:0003006	GO:0003674	GO:0003700	GO:0005575	GO:0005622	GO:0005623	GO:0005634	GO:0006355	GO:0007275	GO:0008150	GO:0008283	GO:0009719	GO:0009725	GO:0009735	GO:0009737	GO:0009739	GO:0009791	GO:0009889	GO:0010029	GO:0010033	GO:0010229	GO:0010468	GO:0010556	GO:0019219	GO:0019222	GO:0022414	GO:0031323	GO:0031326	GO:0031347	GO:0032501	GO:0032502	GO:0033993	GO:0042221	GO:0043226	GO:0043227	GO:0043229	GO:0043231	GO:0044424	GO:0044464	GO:0048367	GO:0048580	GO:0048583	GO:0048608	GO:0048731	GO:0048856	GO:0050789	GO:0050793
MdTCP14	GO:0000003	GO:0001101	GO:0003006	GO:0003674	GO:0003700	GO:0005575	GO:0005622	GO:0005623	GO:0005634	GO:0006355	GO:0007275	GO:0008150	GO:0008283	GO:0009719	GO:0009725	GO:0009735	GO:0009737	GO:0009739	GO:0009791	GO:0009889	GO:0010029	GO:0010033	GO:0010229	GO:0010468	GO:0010556	GO:0019219	GO:0019222	GO:0022414	GO:0031323	GO:0031326	GO:0031347	GO:0032501	GO:0032502	GO:0033993	GO:0042221	GO:0043226	GO:0043227	GO:0043229	GO:0043231	GO:0044424	GO:0044464	GO:0048367	GO:0048580	GO:0048583	GO:0048608	GO:0048731	GO:0048856	GO:0050789	GO:0050793
MdTCP15	GO:0003674	GO:0003700	GO:0006355	GO:0007275	GO:0008150	GO:0009653	GO:0009889	GO:0009965	GO:0009987	GO:0010016	GO:0010468	GO:0010556	GO:0019219	GO:0019222	GO:0030154	GO:0031323	GO:0031326	GO:0032501	GO:0032502	GO:0040034	GO:0045962	GO:0048366	GO:0048367	GO:0048731	GO:0048827	GO:0048856	GO:0048869	GO:0050789	GO:0050793	GO:0050794	GO:0051171	GO:0051252	GO:0060255	GO:0065007	GO:0080090	GO:0099402	GO:0140110	GO:1903506	GO:1905392	GO:2000112	GO:2001141
MdTCP16	GO:0001763	GO:0003674	GO:0003700	GO:0005575	GO:0005622	GO:0005623	GO:0005634	GO:0006355	GO:0007275	GO:0008150	GO:0009653	GO:0009889	GO:0010016	GO:0010223	GO:0010346	GO:0010468	GO:0010556	GO:0019219	GO:0019222	GO:0022603	GO:0031323	GO:0031326	GO:0032501	GO:0032502	GO:0043226	GO:0043227	GO:0043229	GO:0043231	GO:0044424	GO:0044464	GO:0048367	GO:0048646	GO:0048731	GO:0048831	GO:0048856	GO:0050789	GO:0050793	GO:0050794	GO:0051171	GO:0051239	GO:0051252	GO:0060255	GO:0060688	GO:0065007	GO:0080090	GO:0140110	GO:1900618	GO:1903506	GO:1905393
MdTCP17	GO:0003674	GO:0003700	GO:0005575	GO:0005622	GO:0005623	GO:0005737	GO:0006355	GO:0007275	GO:0008150	GO:0009507	GO:0009536	GO:0009653	GO:0009889	GO:0009965	GO:0009987	GO:0010016	GO:0010468	GO:0010556	GO:0019219	GO:0019222	GO:0030154	GO:0031323	GO:0031326	GO:0031347	GO:0032501	GO:0032502	GO:0040034	GO:0043226	GO:0043227	GO:0043229	GO:0043231	GO:0044424	GO:0044444	GO:0044464	GO:0045962	GO:0048366	GO:0048367	GO:0048583	GO:0048731	GO:0048827	GO:0048856	GO:0048869	GO:0050789	GO:0050793	GO:0050794	GO:0051171	GO:0051252	GO:0060255	GO:0065007
MdTCP18	GO:0003674	GO:0003700	GO:0006355	GO:0008150	GO:0009889	GO:0010468	GO:0010556	GO:0019219	GO:0019222	GO:0031323	GO:0031326	GO:0031347	GO:0048583	GO:0050789	GO:0050794	GO:0051171	GO:0051252	GO:0060255	GO:0065007	GO:0080090	GO:0080134	GO:0140110	GO:1903506	GO:2000112	GO:2001141
MdTCP19	GO:0003674	GO:0003700	GO:0005575	GO:0005622	GO:0005623	GO:0005737	GO:0006355	GO:0007275	GO:0008150	GO:0009507	GO:0009536	GO:0009653	GO:0009889	GO:0009965	GO:0009987	GO:0010016	GO:0010468	GO:0010556	GO:0019219	GO:0019222	GO:0030154	GO:0031323	GO:0031326	GO:0031347	GO:0032501	GO:0032502	GO:0040034	GO:0043226	GO:0043227	GO:0043229	GO:0043231	GO:0044424	GO:0044444	GO:0044464	GO:0045962	GO:0048366	GO:0048367	GO:0048583	GO:0048731	GO:0048827	GO:0048856	GO:0048869	GO:0050789	GO:0050793	GO:0050794	GO:0051171	GO:0051252	GO:0060255	GO:0065007
MdTCP20	GO:0003674	GO:0003700	GO:0005575	GO:0005622	GO:0005623	GO:0005737	GO:0006355	GO:0007275	GO:0008150	GO:0009507	GO:0009536	GO:0009653	GO:0009889	GO:0009965	GO:0009987	GO:0010016	GO:0010468	GO:0010556	GO:0019219	GO:0019222	GO:0030154	GO:0031323	GO:0031326	GO:0031347	GO:0032501	GO:0032502	GO:0040034	GO:0043226	GO:0043227	GO:0043229	GO:0043231	GO:0044424	GO:0044444	GO:0044464	GO:0045962	GO:0048366	GO:0048367	GO:0048583	GO:0048731	GO:0048827	GO:0048856	GO:0048869	GO:0050789	GO:0050793	GO:0050794	GO:0051171	GO:0051252	GO:0060255	GO:0065007
MdTCP21	GO:0000976	GO:0000977	GO:0000978	GO:0000987	GO:0001012	GO:0001067	GO:0003674	GO:0003676	GO:0003677	GO:0003690	GO:0003700	GO:0005488	GO:0006355	GO:0008150	GO:0009889	GO:0010468	GO:0010556	GO:0019219	GO:0019222	GO:0031323	GO:0031326	GO:0043565	GO:0044212	GO:0050789	GO:0050794	GO:0051171	GO:0051252	GO:0060255	GO:0065007	GO:0080090	GO:0097159	GO:0140110	GO:1901363	GO:1903506	GO:1990837	GO:2000112	GO:2001141
MdTCP22	GO:0000976	GO:0000987	GO:0001067	GO:0003674	GO:0003676	GO:0003677	GO:0003690	GO:0003700	GO:0005488	GO:0005575	GO:0005622	GO:0005623	GO:0005634	GO:0006355	GO:0008150	GO:0009653	GO:0009889	GO:0010468	GO:0010556	GO:0019219	GO:0019222	GO:0031323	GO:0031326	GO:0032502	GO:0043226	GO:0043227	GO:0043229	GO:0043231	GO:0043565	GO:0044212	GO:0044424	GO:0044464	GO:0048856	GO:0050789	GO:0050794	GO:0051171	GO:0051252	GO:0060255	GO:0065007	GO:0080090	GO:0097159	GO:0140110	GO:1901363	GO:1903506	GO:1990837	GO:2000112	GO:2001141
MdTCP23	GO:0003674	GO:0003700	GO:0005575	GO:0005622	GO:0005623	GO:0005737	GO:0006355	GO:0007275	GO:0008150	GO:0009507	GO:0009536	GO:0009653	GO:0009889	GO:0009965	GO:0009987	GO:0010016	GO:0010468	GO:0010556	GO:0019219	GO:0019222	GO:0030154	GO:0031323	GO:0031326	GO:0031347	GO:0032501	GO:0032502	GO:0040034	GO:0043226	GO:0043227	GO:0043229	GO:0043231	GO:0044424	GO:0044444	GO:0044464	GO:0045962	GO:0048366	GO:0048367	GO:0048583	GO:0048731	GO:0048827	GO:0048856	GO:0048869	GO:0050789	GO:0050793	GO:0050794	GO:0051171	GO:0051252	GO:0060255	GO:0065007
MdTCP24	GO:0003674	GO:0003700	GO:0005575	GO:0005622	GO:0005623	GO:0005737	GO:0006355	GO:0007275	GO:0008150	GO:0009507	GO:0009536	GO:0009653	GO:0009889	GO:0009965	GO:0009987	GO:0010016	GO:0010468	GO:0010556	GO:0019219	GO:0019222	GO:0030154	GO:0031323	GO:0031326	GO:0031347	GO:0032501	GO:0032502	GO:0040034	GO:0043226	GO:0043227	GO:0043229	GO:0043231	GO:0044424	GO:0044444	GO:0044464	GO:0045962	GO:0048366	GO:0048367	GO:0048583	GO:0048731	GO:0048827	GO:0048856	GO:0048869	GO:0050789	GO:0050793	GO:0050794	GO:0051171	GO:0051252	GO:0060255	GO:0065007
MdTCP25
MdTCP26
MdTCP27	GO:0000003	GO:0003006	GO:0003674	GO:0003676	GO:0003677	GO:0003700	GO:0005488	GO:0006355	GO:0007275	GO:0008150	GO:0009653	GO:0009719	GO:0009725	GO:0009733	GO:0009790	GO:0009791	GO:0009793	GO:0009889	GO:0009965	GO:0009987	GO:0010016	GO:0010033	GO:0010154	GO:0010468	GO:0010556	GO:0019219	GO:0019222	GO:0022414	GO:0030154	GO:0031323	GO:0031326	GO:0032501	GO:0032502	GO:0040034	GO:0042221	GO:0045962	GO:0048316	GO:0048366	GO:0048367	GO:0048598	GO:0048608	GO:0048731	GO:0048825	GO:0048826	GO:0048827	GO:0048856	GO:0048869	GO:0050789	GO:0050793
MdTCP28	GO:0003674	GO:0003700	GO:0005575	GO:0005622	GO:0005623	GO:0005634	GO:0006355	GO:0008150	GO:0009889	GO:0010468	GO:0010556	GO:0019219	GO:0019222	GO:0031323	GO:0031326	GO:0042752	GO:0043226	GO:0043227	GO:0043229	GO:0043231	GO:0043433	GO:0044092	GO:0044424	GO:0044464	GO:0048519	GO:0050789	GO:0050794	GO:0051090	GO:0051171	GO:0051252	GO:0060255	GO:0065007	GO:0065009	GO:0080090	GO:0140110	GO:1903506	GO:2000112	GO:2001141
MdTCP29	GO:0003674	GO:0003700	GO:0006355	GO:0007275	GO:0008150	GO:0009653	GO:0009889	GO:0009965	GO:0009987	GO:0010016	GO:0010468	GO:0010556	GO:0019219	GO:0019222	GO:0030154	GO:0031323	GO:0031326	GO:0032501	GO:0032502	GO:0040034	GO:0045962	GO:0048366	GO:0048367	GO:0048731	GO:0048827	GO:0048856	GO:0048869	GO:0050789	GO:0050793	GO:0050794	GO:0051171	GO:0051252	GO:0060255	GO:0065007	GO:0080090	GO:0099402	GO:0140110	GO:1903506	GO:1905392	GO:2000112	GO:2001141
MdTCP30	GO:0000003	GO:0003006	GO:0003674	GO:0003676	GO:0003677	GO:0003700	GO:0005488	GO:0006355	GO:0007275	GO:0008150	GO:0009653	GO:0009719	GO:0009725	GO:0009733	GO:0009790	GO:0009791	GO:0009793	GO:0009889	GO:0009965	GO:0009987	GO:0010016	GO:0010033	GO:0010154	GO:0010468	GO:0010556	GO:0019219	GO:0019222	GO:0022414	GO:0030154	GO:0031323	GO:0031326	GO:0032501	GO:0032502	GO:0040034	GO:0042221	GO:0045962	GO:0048316	GO:0048366	GO:0048367	GO:0048598	GO:0048608	GO:0048731	GO:0048825	GO:0048826	GO:0048827	GO:0048856	GO:0048869	GO:0050789	GO:0050793
MdTCP31	GO:0003674	GO:0003700	GO:0006355	GO:0007623	GO:0008150	GO:0009889	GO:0010468	GO:0010556	GO:0019219	GO:0019222	GO:0031323	GO:0031326	GO:0048511	GO:0050789	GO:0050794	GO:0051171	GO:0051252	GO:0060255	GO:0065007	GO:0080090	GO:0140110	GO:1903506	GO:2000112	GO:2001141
MdTCP32	GO:0003674	GO:0003700	GO:0005575	GO:0005622	GO:0005623	GO:0005634	GO:0006355	GO:0007275	GO:0008150	GO:0008361	GO:0009889	GO:0009987	GO:0010468	GO:0010556	GO:0016043	GO:0019219	GO:0019222	GO:0022622	GO:0031323	GO:0031326	GO:0032501	GO:0032502	GO:0032535	GO:0043226	GO:0043227	GO:0043229	GO:0043231	GO:0044424	GO:0044464	GO:0048364	GO:0048519	GO:0048731	GO:0048831	GO:0048856	GO:0050789	GO:0050793	GO:0050794	GO:0051093	GO:0051171	GO:0051239	GO:0051241	GO:0051252	GO:0060255	GO:0065007	GO:0065008	GO:0071840	GO:0080090	GO:0090066	GO:0099402
MdTCP33	GO:0003674	GO:0003700	GO:0005575	GO:0005622	GO:0005623	GO:0005634	GO:0006355	GO:0008150	GO:0009889	GO:0010468	GO:0010556	GO:0019219	GO:0019222	GO:0022603	GO:0031323	GO:0031326	GO:0043226	GO:0043227	GO:0043229	GO:0043231	GO:0044424	GO:0044464	GO:0048831	GO:0050789	GO:0050793	GO:0050794	GO:0051171	GO:0051239	GO:0051252	GO:0060255	GO:0060688	GO:0065007	GO:0080090	GO:0140110	GO:1900618	GO:1903506	GO:1905428	GO:2000026	GO:2000032	GO:2000112	GO:2001141
MdTCP34	GO:0000003	GO:0003006	GO:0003674	GO:0003700	GO:0006139	GO:0006259	GO:0006260	GO:0006261	GO:0006355	GO:0006725	GO:0006807	GO:0007049	GO:0007275	GO:0007623	GO:0008150	GO:0008152	GO:0008283	GO:0009058	GO:0009059	GO:0009719	GO:0009725	GO:0009735	GO:0009791	GO:0009889	GO:0009908	GO:0009962	GO:0009987	GO:0010033	GO:0010229	GO:0010252	GO:0010468	GO:0010556	GO:0019219	GO:0019222	GO:0022402	GO:0022414	GO:0031323	GO:0031326	GO:0031537	GO:0031540	GO:0032501	GO:0032502	GO:0034641	GO:0034645	GO:0042023	GO:0042221	GO:0042592	GO:0043170	GO:0044237
MdTCP35
MdTCP36	GO:0003674	GO:0003700	GO:0005575	GO:0005622	GO:0005623	GO:0005737	GO:0006355	GO:0007275	GO:0008150	GO:0009507	GO:0009536	GO:0009653	GO:0009889	GO:0009965	GO:0009987	GO:0010016	GO:0010468	GO:0010556	GO:0019219	GO:0019222	GO:0030154	GO:0031323	GO:0031326	GO:0031347	GO:0032501	GO:0032502	GO:0040034	GO:0043226	GO:0043227	GO:0043229	GO:0043231	GO:0044424	GO:0044444	GO:0044464	GO:0045962	GO:0048366	GO:0048367	GO:0048583	GO:0048731	GO:0048827	GO:0048856	GO:0048869	GO:0050789	GO:0050793	GO:0050794	GO:0051171	GO:0051252	GO:0060255	GO:0065007
MdTCP37	GO:0000003	GO:0003006	GO:0003674	GO:0003676	GO:0003677	GO:0003700	GO:0005488	GO:0006355	GO:0007275	GO:0008150	GO:0009653	GO:0009719	GO:0009725	GO:0009733	GO:0009790	GO:0009791	GO:0009793	GO:0009889	GO:0009965	GO:0009987	GO:0010016	GO:0010033	GO:0010154	GO:0010468	GO:0010556	GO:0019219	GO:0019222	GO:0022414	GO:0030154	GO:0031323	GO:0031326	GO:0032501	GO:0032502	GO:0040034	GO:0042221	GO:0045962	GO:0048316	GO:0048366	GO:0048367	GO:0048598	GO:0048608	GO:0048731	GO:0048825	GO:0048826	GO:0048827	GO:0048856	GO:0048869	GO:0050789	GO:0050793
MdTCP38	GO:0000003	GO:0001101	GO:0003006	GO:0003674	GO:0003700	GO:0005575	GO:0005622	GO:0005623	GO:0005634	GO:0006355	GO:0007275	GO:0008150	GO:0008283	GO:0009719	GO:0009725	GO:0009735	GO:0009737	GO:0009739	GO:0009791	GO:0009889	GO:0010029	GO:0010033	GO:0010229	GO:0010468	GO:0010556	GO:0019219	GO:0019222	GO:0022414	GO:0031323	GO:0031326	GO:0031347	GO:0032501	GO:0032502	GO:0033993	GO:0042221	GO:0043226	GO:0043227	GO:0043229	GO:0043231	GO:0044424	GO:0044464	GO:0048367	GO:0048580	GO:0048583	GO:0048608	GO:0048731	GO:0048856	GO:0050789	GO:0050793
MdTCP39	GO:0003674	GO:0003700	GO:0006355	GO:0007275	GO:0008150	GO:0009653	GO:0009889	GO:0009965	GO:0009987	GO:0010016	GO:0010468	GO:0010556	GO:0019219	GO:0019222	GO:0030154	GO:0031323	GO:0031326	GO:0032501	GO:0032502	GO:0040034	GO:0045962	GO:0048366	GO:0048367	GO:0048731	GO:0048827	GO:0048856	GO:0048869	GO:0050789	GO:0050793	GO:0050794	GO:0051171	GO:0051252	GO:0060255	GO:0065007	GO:0080090	GO:0099402	GO:0140110	GO:1903506	GO:1905392	GO:2000112	GO:2001141
MdTCP40	GO:0001763	GO:0003674	GO:0003700	GO:0005575	GO:0005622	GO:0005623	GO:0005634	GO:0006355	GO:0007275	GO:0008150	GO:0009653	GO:0009889	GO:0010016	GO:0010223	GO:0010346	GO:0010468	GO:0010556	GO:0019219	GO:0019222	GO:0022603	GO:0031323	GO:0031326	GO:0032501	GO:0032502	GO:0043226	GO:0043227	GO:0043229	GO:0043231	GO:0044424	GO:0044464	GO:0048367	GO:0048646	GO:0048731	GO:0048831	GO:0048856	GO:0050789	GO:0050793	GO:0050794	GO:0051171	GO:0051239	GO:0051252	GO:0060255	GO:0060688	GO:0065007	GO:0080090	GO:0140110	GO:1900618	GO:1903506	GO:1905393
MdTCP41	GO:0000976	GO:0000977	GO:0000978	GO:0000987	GO:0001012	GO:0001067	GO:0003674	GO:0003676	GO:0003677	GO:0003690	GO:0003700	GO:0005488	GO:0006355	GO:0008150	GO:0009889	GO:0010468	GO:0010556	GO:0019219	GO:0019222	GO:0031323	GO:0031326	GO:0043565	GO:0044212	GO:0050789	GO:0050794	GO:0051171	GO:0051252	GO:0060255	GO:0065007	GO:0080090	GO:0097159	GO:0140110	GO:1901363	GO:1903506	GO:1990837	GO:2000112	GO:2001141
MdTCP42	GO:0000003	GO:0000054	GO:0000460	GO:0000470	GO:0001101	GO:0003006	GO:0003674	GO:0005488	GO:0005575	GO:0005622	GO:0005623	GO:0005634	GO:0005730	GO:0005737	GO:0005829	GO:0006139	GO:0006364	GO:0006396	GO:0006403	GO:0006405	GO:0006611	GO:0006725	GO:0006807	GO:0006810	GO:0006886	GO:0006913	GO:0007275	GO:0008104	GO:0008150	GO:0008152	GO:0009719	GO:0009725	GO:0009737	GO:0009790	GO:0009791	GO:0009793	GO:0009987	GO:0010033	GO:0010154	GO:0010467	GO:0015031	GO:0015833	GO:0015931	GO:0016043	GO:0016070	GO:0016072	GO:0022414	GO:0022607	GO:0022613
MdTCP43	GO:0000976	GO:0000977	GO:0000978	GO:0000987	GO:0001012	GO:0001067	GO:0003674	GO:0003676	GO:0003677	GO:0003690	GO:0003700	GO:0005488	GO:0006355	GO:0008150	GO:0009889	GO:0010468	GO:0010556	GO:0019219	GO:0019222	GO:0031323	GO:0031326	GO:0043565	GO:0044212	GO:0050789	GO:0050794	GO:0051171	GO:0051252	GO:0060255	GO:0065007	GO:0080090	GO:0097159	GO:0140110	GO:1901363	GO:1903506	GO:1990837	GO:2000112	GO:2001141
MdTCP44	GO:0000976	GO:0000977	GO:0000978	GO:0000987	GO:0001012	GO:0001067	GO:0003674	GO:0003676	GO:0003677	GO:0003690	GO:0003700	GO:0005488	GO:0006355	GO:0008150	GO:0009889	GO:0010468	GO:0010556	GO:0019219	GO:0019222	GO:0031323	GO:0031326	GO:0043565	GO:0044212	GO:0050789	GO:0050794	GO:0051171	GO:0051252	GO:0060255	GO:0065007	GO:0080090	GO:0097159	GO:0140110	GO:1901363	GO:1903506	GO:1990837	GO:2000112	GO:2001141
MdTCP45	GO:0003674	GO:0003700	GO:0005575	GO:0005622	GO:0005623	GO:0005634	GO:0006355	GO:0008150	GO:0009889	GO:0010468	GO:0010556	GO:0019219	GO:0019222	GO:0022603	GO:0031323	GO:0031326	GO:0043226	GO:0043227	GO:0043229	GO:0043231	GO:0044424	GO:0044464	GO:0048831	GO:0050789	GO:0050793	GO:0050794	GO:0051171	GO:0051239	GO:0051252	GO:0060255	GO:0060688	GO:0065007	GO:0080090	GO:0140110	GO:1900618	GO:1903506	GO:1905428	GO:2000026	GO:2000032	GO:2000112	GO:2001141
MdTCP46	GO:0000003	GO:0003006	GO:0003674	GO:0003700	GO:0006139	GO:0006259	GO:0006260	GO:0006261	GO:0006355	GO:0006725	GO:0006807	GO:0007049	GO:0007275	GO:0007623	GO:0008150	GO:0008152	GO:0008283	GO:0009058	GO:0009059	GO:0009719	GO:0009725	GO:0009735	GO:0009791	GO:0009889	GO:0009908	GO:0009962	GO:0009987	GO:0010033	GO:0010229	GO:0010252	GO:0010468	GO:0010556	GO:0019219	GO:0019222	GO:0022402	GO:0022414	GO:0031323	GO:0031326	GO:0031537	GO:0031540	GO:0032501	GO:0032502	GO:0034641	GO:0034645	GO:0042023	GO:0042221	GO:0042592	GO:0043170	GO:0044237
MdTCP47	GO:0000976	GO:0000987	GO:0001067	GO:0003674	GO:0003676	GO:0003677	GO:0003690	GO:0003700	GO:0005488	GO:0005575	GO:0005622	GO:0005623	GO:0005634	GO:0006355	GO:0008150	GO:0009653	GO:0009889	GO:0010468	GO:0010556	GO:0019219	GO:0019222	GO:0031323	GO:0031326	GO:0032502	GO:0043226	GO:0043227	GO:0043229	GO:0043231	GO:0043565	GO:0044212	GO:0044424	GO:0044464	GO:0048856	GO:0050789	GO:0050794	GO:0051171	GO:0051252	GO:0060255	GO:0065007	GO:0080090	GO:0097159	GO:0140110	GO:1901363	GO:1903506	GO:1990837	GO:2000112	GO:2001141
MdTCP48	GO:0003674	GO:0003700	GO:0005575	GO:0005622	GO:0005623	GO:0005737	GO:0006355	GO:0007275	GO:0008150	GO:0009507	GO:0009536	GO:0009653	GO:0009889	GO:0009965	GO:0009987	GO:0010016	GO:0010468	GO:0010556	GO:0019219	GO:0019222	GO:0030154	GO:0031323	GO:0031326	GO:0031347	GO:0032501	GO:0032502	GO:0040034	GO:0043226	GO:0043227	GO:0043229	GO:0043231	GO:0044424	GO:0044444	GO:0044464	GO:0045962	GO:0048366	GO:0048367	GO:0048583	GO:0048731	GO:0048827	GO:0048856	GO:0048869	GO:0050789	GO:0050793	GO:0050794	GO:0051171	GO:0051252	GO:0060255	GO:0065007
MdTCP49
MdTCP50	GO:0000003	GO:0003006	GO:0003674	GO:0003676	GO:0003677	GO:0003700	GO:0005488	GO:0006355	GO:0007275	GO:0008150	GO:0009653	GO:0009719	GO:0009725	GO:0009733	GO:0009790	GO:0009791	GO:0009793	GO:0009889	GO:0009965	GO:0009987	GO:0010016	GO:0010033	GO:0010154	GO:0010468	GO:0010556	GO:0019219	GO:0019222	GO:0022414	GO:0030154	GO:0031323	GO:0031326	GO:0032501	GO:0032502	GO:0040034	GO:0042221	GO:0045962	GO:0048316	GO:0048366	GO:0048367	GO:0048598	GO:0048608	GO:0048731	GO:0048825	GO:0048826	GO:0048827	GO:0048856	GO:0048869	GO:0050789	GO:0050793
MdTCP51	GO:0003674	GO:0003700	GO:0005575	GO:0005622	GO:0005623	GO:0005634	GO:0006355	GO:0008150	GO:0009889	GO:0010468	GO:0010556	GO:0019219	GO:0019222	GO:0031323	GO:0031326	GO:0042752	GO:0043226	GO:0043227	GO:0043229	GO:0043231	GO:0043433	GO:0044092	GO:0044424	GO:0044464	GO:0048519	GO:0050789	GO:0050794	GO:0051090	GO:0051171	GO:0051252	GO:0060255	GO:0065007	GO:0065009	GO:0080090	GO:0140110	GO:1903506	GO:2000112	GO:2001141
MdTCP52	GO:0003674	GO:0003700	GO:0005575	GO:0005622	GO:0005623	GO:0005737	GO:0006355	GO:0007275	GO:0008150	GO:0009507	GO:0009536	GO:0009653	GO:0009889	GO:0009965	GO:0009987	GO:0010016	GO:0010468	GO:0010556	GO:0019219	GO:0019222	GO:0030154	GO:0031323	GO:0031326	GO:0031347	GO:0032501	GO:0032502	GO:0040034	GO:0043226	GO:0043227	GO:0043229	GO:0043231	GO:0044424	GO:0044444	GO:0044464	GO:0045962	GO:0048366	GO:0048367	GO:0048583	GO:0048731	GO:0048827	GO:0048856	GO:0048869	GO:0050789	GO:0050793	GO:0050794	GO:0051171	GO:0051252	GO:0060255	GO:0065007
FvTCP15
FvTCP7	GO:0003674	GO:0003700	GO:0005575	GO:0005622	GO:0005623	GO:0005634	GO:0006355	GO:0008150	GO:0009889	GO:0010468	GO:0010556	GO:0019219	GO:0019222	GO:0022603	GO:0031323	GO:0031326	GO:0043226	GO:0043227	GO:0043229	GO:0043231	GO:0044424	GO:0044464	GO:0048831	GO:0050789	GO:0050793	GO:0050794	GO:0051171	GO:0051239	GO:0051252	GO:0060255	GO:0060688	GO:0065007	GO:0080090	GO:0140110	GO:1900618	GO:1903506	GO:1905428	GO:2000026	GO:2000032	GO:2000112	GO:2001141
FvTCP10	GO:0001763	GO:0003674	GO:0003700	GO:0005575	GO:0005622	GO:0005623	GO:0005634	GO:0006355	GO:0007275	GO:0008150	GO:0009653	GO:0009889	GO:0010016	GO:0010223	GO:0010346	GO:0010468	GO:0010556	GO:0019219	GO:0019222	GO:0022603	GO:0031323	GO:0031326	GO:0032501	GO:0032502	GO:0043226	GO:0043227	GO:0043229	GO:0043231	GO:0044424	GO:0044464	GO:0048367	GO:0048646	GO:0048731	GO:0048831	GO:0048856	GO:0050789	GO:0050793	GO:0050794	GO:0051171	GO:0051239	GO:0051252	GO:0060255	GO:0060688	GO:0065007	GO:0080090	GO:0140110	GO:1900618	GO:1903506	GO:1905393
FvTCP8	GO:0000003	GO:0003006	GO:0003674	GO:0003700	GO:0006139	GO:0006259	GO:0006260	GO:0006261	GO:0006355	GO:0006725	GO:0006807	GO:0007049	GO:0007275	GO:0007623	GO:0008150	GO:0008152	GO:0008283	GO:0009058	GO:0009059	GO:0009719	GO:0009725	GO:0009735	GO:0009791	GO:0009889	GO:0009908	GO:0009962	GO:0009987	GO:0010033	GO:0010229	GO:0010252	GO:0010468	GO:0010556	GO:0019219	GO:0019222	GO:0022402	GO:0022414	GO:0031323	GO:0031326	GO:0031537	GO:0031540	GO:0032501	GO:0032502	GO:0034641	GO:0034645	GO:0042023	GO:0042221	GO:0042592	GO:0043170	GO:0044237
FvTCP12	GO:0000003	GO:0001101	GO:0003006	GO:0003674	GO:0003700	GO:0005575	GO:0005622	GO:0005623	GO:0005634	GO:0006355	GO:0007275	GO:0008150	GO:0008283	GO:0009719	GO:0009725	GO:0009735	GO:0009737	GO:0009739	GO:0009791	GO:0009889	GO:0010029	GO:0010033	GO:0010229	GO:0010468	GO:0010556	GO:0019219	GO:0019222	GO:0022414	GO:0031323	GO:0031326	GO:0031347	GO:0032501	GO:0032502	GO:0033993	GO:0042221	GO:0043226	GO:0043227	GO:0043229	GO:0043231	GO:0044424	GO:0044464	GO:0048367	GO:0048580	GO:0048583	GO:0048608	GO:0048731	GO:0048856	GO:0050789	GO:0050793
FvTCP1	GO:0003674	GO:0003676	GO:0003677	GO:0003700	GO:0005488	GO:0006355	GO:0007275	GO:0008150	GO:0008285	GO:0009314	GO:0009416	GO:0009628	GO:0009637	GO:0009653	GO:0009889	GO:0009891	GO:0009893	GO:0009965	GO:0009987	GO:0010016	GO:0010099	GO:0010468	GO:0010556	GO:0010557	GO:0010604	GO:0019219	GO:0019222	GO:0030154	GO:0031323	GO:0031325	GO:0031326	GO:0031328	GO:0032501	GO:0032502	GO:0040034	GO:0042127	GO:0045935	GO:0045962	GO:0048366	GO:0048367	GO:0048518	GO:0048519	GO:0048522	GO:0048523	GO:0048580	GO:0048582	GO:0048583	GO:0048584	GO:0048731
FvTCP3	GO:0000003	GO:0003006	GO:0003674	GO:0003676	GO:0003677	GO:0003700	GO:0005488	GO:0006355	GO:0007275	GO:0008150	GO:0009653	GO:0009719	GO:0009725	GO:0009733	GO:0009790	GO:0009791	GO:0009793	GO:0009889	GO:0009965	GO:0009987	GO:0010016	GO:0010033	GO:0010154	GO:0010468	GO:0010556	GO:0019219	GO:0019222	GO:0022414	GO:0030154	GO:0031323	GO:0031326	GO:0032501	GO:0032502	GO:0040034	GO:0042221	GO:0045962	GO:0048316	GO:0048366	GO:0048367	GO:0048598	GO:0048608	GO:0048731	GO:0048825	GO:0048826	GO:0048827	GO:0048856	GO:0048869	GO:0050789	GO:0050793
FvTCP14
FvTCP2	GO:0003674	GO:0003700	GO:0006355	GO:0007275	GO:0008150	GO:0009653	GO:0009889	GO:0009965	GO:0009987	GO:0010016	GO:0010468	GO:0010556	GO:0019219	GO:0019222	GO:0030154	GO:0031323	GO:0031326	GO:0032501	GO:0032502	GO:0040034	GO:0045962	GO:0048366	GO:0048367	GO:0048731	GO:0048827	GO:0048856	GO:0048869	GO:0050789	GO:0050793	GO:0050794	GO:0051171	GO:0051252	GO:0060255	GO:0065007	GO:0080090	GO:0099402	GO:0140110	GO:1903506	GO:1905392	GO:2000112	GO:2001141
FvTCP6	GO:0003674	GO:0003700	GO:0005575	GO:0005622	GO:0005623	GO:0005634	GO:0006355	GO:0008150	GO:0009889	GO:0010468	GO:0010556	GO:0019219	GO:0019222	GO:0031323	GO:0031326	GO:0042752	GO:0043226	GO:0043227	GO:0043229	GO:0043231	GO:0043433	GO:0044092	GO:0044424	GO:0044464	GO:0048519	GO:0050789	GO:0050794	GO:0051090	GO:0051171	GO:0051252	GO:0060255	GO:0065007	GO:0065009	GO:0080090	GO:0140110	GO:1903506	GO:2000112	GO:2001141
FvTCP16	GO:0003674	GO:0003700	GO:0005575	GO:0005622	GO:0005623	GO:0005737	GO:0006355	GO:0007275	GO:0008150	GO:0009507	GO:0009536	GO:0009653	GO:0009889	GO:0009965	GO:0009987	GO:0010016	GO:0010468	GO:0010556	GO:0019219	GO:0019222	GO:0030154	GO:0031323	GO:0031326	GO:0031347	GO:0032501	GO:0032502	GO:0040034	GO:0043226	GO:0043227	GO:0043229	GO:0043231	GO:0044424	GO:0044444	GO:0044464	GO:0045962	GO:0048366	GO:0048367	GO:0048583	GO:0048731	GO:0048827	GO:0048856	GO:0048869	GO:0050789	GO:0050793	GO:0050794	GO:0051171	GO:0051252	GO:0060255	GO:0065007
FvTCP11	GO:0003674	GO:0003700	GO:0006355	GO:0007275	GO:0008150	GO:0009653	GO:0009889	GO:0009965	GO:0009987	GO:0010016	GO:0010468	GO:0010556	GO:0019219	GO:0019222	GO:0030154	GO:0031323	GO:0031326	GO:0032501	GO:0032502	GO:0040034	GO:0045962	GO:0048366	GO:0048367	GO:0048731	GO:0048827	GO:0048856	GO:0048869	GO:0050789	GO:0050793	GO:0050794	GO:0051171	GO:0051252	GO:0060255	GO:0065007	GO:0080090	GO:0099402	GO:0140110	GO:1903506	GO:1905392	GO:2000112	GO:2001141
FvTCP17	GO:0000976	GO:0000987	GO:0001067	GO:0003674	GO:0003676	GO:0003677	GO:0003690	GO:0003700	GO:0005488	GO:0005575	GO:0005622	GO:0005623	GO:0005634	GO:0006355	GO:0008150	GO:0009653	GO:0009889	GO:0010468	GO:0010556	GO:0019219	GO:0019222	GO:0031323	GO:0031326	GO:0032502	GO:0043226	GO:0043227	GO:0043229	GO:0043231	GO:0043565	GO:0044212	GO:0044424	GO:0044464	GO:0048856	GO:0050789	GO:0050794	GO:0051171	GO:0051252	GO:0060255	GO:0065007	GO:0080090	GO:0097159	GO:0140110	GO:1901363	GO:1903506	GO:1990837	GO:2000112	GO:2001141
FvTCP18	GO:0003674	GO:0003700	GO:0005575	GO:0005622	GO:0005623	GO:0005634	GO:0006355	GO:0007275	GO:0008150	GO:0008361	GO:0009889	GO:0009987	GO:0010468	GO:0010556	GO:0016043	GO:0019219	GO:0019222	GO:0022622	GO:0031323	GO:0031326	GO:0032501	GO:0032502	GO:0032535	GO:0043226	GO:0043227	GO:0043229	GO:0043231	GO:0044424	GO:0044464	GO:0048364	GO:0048519	GO:0048731	GO:0048831	GO:0048856	GO:0050789	GO:0050793	GO:0050794	GO:0051093	GO:0051171	GO:0051239	GO:0051241	GO:0051252	GO:0060255	GO:0065007	GO:0065008	GO:0071840	GO:0080090	GO:0090066	GO:0099402
FvTCP19	GO:0003674	GO:0003700	GO:0006355	GO:0008150	GO:0009889	GO:0010468	GO:0010556	GO:0019219	GO:0019222	GO:0031323	GO:0031326	GO:0031347	GO:0048583	GO:0050789	GO:0050794	GO:0051171	GO:0051252	GO:0060255	GO:0065007	GO:0080090	GO:0080134	GO:0140110	GO:1903506	GO:2000112	GO:2001141
FvTCP9
FvTCP13	GO:0003674	GO:0003700	GO:0006355	GO:0007623	GO:0008150	GO:0009889	GO:0010468	GO:0010556	GO:0019219	GO:0019222	GO:0031323	GO:0031326	GO:0048511	GO:0050789	GO:0050794	GO:0051171	GO:0051252	GO:0060255	GO:0065007	GO:0080090	GO:0140110	GO:1903506	GO:2000112	GO:2001141
FvTCP5	GO:0000976	GO:0000977	GO:0000978	GO:0000987	GO:0001012	GO:0001067	GO:0003674	GO:0003676	GO:0003677	GO:0003690	GO:0003700	GO:0005488	GO:0006355	GO:0008150	GO:0009889	GO:0010468	GO:0010556	GO:0019219	GO:0019222	GO:0031323	GO:0031326	GO:0043565	GO:0044212	GO:0050789	GO:0050794	GO:0051171	GO:0051252	GO:0060255	GO:0065007	GO:0080090	GO:0097159	GO:0140110	GO:1901363	GO:1903506	GO:1990837	GO:2000112	GO:2001141
FvTCP4
BrasTCP13
BrasTCP10	GO:0001763	GO:0003674	GO:0003700	GO:0005575	GO:0005622	GO:0005623	GO:0005634	GO:0006355	GO:0007275	GO:0008150	GO:0009653	GO:0009889	GO:0010016	GO:0010223	GO:0010346	GO:0010468	GO:0010556	GO:0019219	GO:0019222	GO:0022603	GO:0031323	GO:0031326	GO:0032501	GO:0032502	GO:0043226	GO:0043227	GO:0043229	GO:0043231	GO:0044424	GO:0044464	GO:0048367	GO:0048646	GO:0048731	GO:0048831	GO:0048856	GO:0050789	GO:0050793	GO:0050794	GO:0051171	GO:0051239	GO:0051252	GO:0060255	GO:0060688	GO:0065007	GO:0080090	GO:0140110	GO:1900618	GO:1903506	GO:1905393
BrasTCP6	GO:0003674	GO:0003700	GO:0005575	GO:0005622	GO:0005623	GO:0005634	GO:0006355	GO:0008150	GO:0009889	GO:0010468	GO:0010556	GO:0019219	GO:0019222	GO:0022603	GO:0031323	GO:0031326	GO:0043226	GO:0043227	GO:0043229	GO:0043231	GO:0044424	GO:0044464	GO:0048831	GO:0050789	GO:0050793	GO:0050794	GO:0051171	GO:0051239	GO:0051252	GO:0060255	GO:0060688	GO:0065007	GO:0080090	GO:0140110	GO:1900618	GO:1903506	GO:1905428	GO:2000026	GO:2000032	GO:2000112	GO:2001141
BrasTCP5	GO:0000003	GO:0003006	GO:0003674	GO:0003700	GO:0006139	GO:0006259	GO:0006260	GO:0006261	GO:0006355	GO:0006725	GO:0006807	GO:0007049	GO:0007275	GO:0007623	GO:0008150	GO:0008152	GO:0008283	GO:0009058	GO:0009059	GO:0009719	GO:0009725	GO:0009735	GO:0009791	GO:0009889	GO:0009908	GO:0009962	GO:0009987	GO:0010033	GO:0010229	GO:0010252	GO:0010468	GO:0010556	GO:0019219	GO:0019222	GO:0022402	GO:0022414	GO:0031323	GO:0031326	GO:0031537	GO:0031540	GO:0032501	GO:0032502	GO:0034641	GO:0034645	GO:0042023	GO:0042221	GO:0042592	GO:0043170	GO:0044237
BrasTCP8	GO:0000003	GO:0001101	GO:0003006	GO:0003674	GO:0003700	GO:0005575	GO:0005622	GO:0005623	GO:0005634	GO:0006355	GO:0007275	GO:0008150	GO:0008283	GO:0009719	GO:0009725	GO:0009735	GO:0009737	GO:0009739	GO:0009791	GO:0009889	GO:0010029	GO:0010033	GO:0010229	GO:0010468	GO:0010556	GO:0019219	GO:0019222	GO:0022414	GO:0031323	GO:0031326	GO:0031347	GO:0032501	GO:0032502	GO:0033993	GO:0042221	GO:0043226	GO:0043227	GO:0043229	GO:0043231	GO:0044424	GO:0044464	GO:0048367	GO:0048580	GO:0048583	GO:0048608	GO:0048731	GO:0048856	GO:0050789	GO:0050793
BrasTCP4	GO:0003674	GO:0003700	GO:0006355	GO:0007275	GO:0008150	GO:0009653	GO:0009889	GO:0009965	GO:0009987	GO:0010016	GO:0010468	GO:0010556	GO:0019219	GO:0019222	GO:0030154	GO:0031323	GO:0031326	GO:0032501	GO:0032502	GO:0040034	GO:0045962	GO:0048366	GO:0048367	GO:0048731	GO:0048827	GO:0048856	GO:0048869	GO:0050789	GO:0050793	GO:0050794	GO:0051171	GO:0051252	GO:0060255	GO:0065007	GO:0080090	GO:0099402	GO:0140110	GO:1903506	GO:1905392	GO:2000112	GO:2001141
BrasTCP2	GO:0000003	GO:0003006	GO:0003674	GO:0003676	GO:0003677	GO:0003700	GO:0005488	GO:0006355	GO:0007275	GO:0008150	GO:0009653	GO:0009719	GO:0009725	GO:0009733	GO:0009790	GO:0009791	GO:0009793	GO:0009889	GO:0009965	GO:0009987	GO:0010016	GO:0010033	GO:0010154	GO:0010468	GO:0010556	GO:0019219	GO:0019222	GO:0022414	GO:0030154	GO:0031323	GO:0031326	GO:0032501	GO:0032502	GO:0040034	GO:0042221	GO:0045962	GO:0048316	GO:0048366	GO:0048367	GO:0048598	GO:0048608	GO:0048731	GO:0048825	GO:0048826	GO:0048827	GO:0048856	GO:0048869	GO:0050789	GO:0050793
BrasTCP7	GO:0003674	GO:0003700	GO:0005575	GO:0005622	GO:0005623	GO:0005634	GO:0006355	GO:0008150	GO:0009889	GO:0010468	GO:0010556	GO:0019219	GO:0019222	GO:0031323	GO:0031326	GO:0042752	GO:0043226	GO:0043227	GO:0043229	GO:0043231	GO:0043433	GO:0044092	GO:0044424	GO:0044464	GO:0048519	GO:0050789	GO:0050794	GO:0051090	GO:0051171	GO:0051252	GO:0060255	GO:0065007	GO:0065009	GO:0080090	GO:0140110	GO:1903506	GO:2000112	GO:2001141
BrasTCP12	GO:0003674	GO:0003700	GO:0005575	GO:0005622	GO:0005623	GO:0005737	GO:0006355	GO:0007275	GO:0008150	GO:0009507	GO:0009536	GO:0009653	GO:0009889	GO:0009965	GO:0009987	GO:0010016	GO:0010468	GO:0010556	GO:0019219	GO:0019222	GO:0030154	GO:0031323	GO:0031326	GO:0031347	GO:0032501	GO:0032502	GO:0040034	GO:0043226	GO:0043227	GO:0043229	GO:0043231	GO:0044424	GO:0044444	GO:0044464	GO:0045962	GO:0048366	GO:0048367	GO:0048583	GO:0048731	GO:0048827	GO:0048856	GO:0048869	GO:0050789	GO:0050793	GO:0050794	GO:0051171	GO:0051252	GO:0060255	GO:0065007
BrasTCP9	GO:0003674	GO:0003700	GO:0006355	GO:0007275	GO:0008150	GO:0009653	GO:0009889	GO:0009965	GO:0009987	GO:0010016	GO:0010468	GO:0010556	GO:0019219	GO:0019222	GO:0030154	GO:0031323	GO:0031326	GO:0032501	GO:0032502	GO:0040034	GO:0045962	GO:0048366	GO:0048367	GO:0048731	GO:0048827	GO:0048856	GO:0048869	GO:0050789	GO:0050793	GO:0050794	GO:0051171	GO:0051252	GO:0060255	GO:0065007	GO:0080090	GO:0099402	GO:0140110	GO:1903506	GO:1905392	GO:2000112	GO:2001141
BrasTCP16	GO:0000976	GO:0000987	GO:0001067	GO:0003674	GO:0003676	GO:0003677	GO:0003690	GO:0003700	GO:0005488	GO:0005575	GO:0005622	GO:0005623	GO:0005634	GO:0006355	GO:0008150	GO:0009653	GO:0009889	GO:0010468	GO:0010556	GO:0019219	GO:0019222	GO:0031323	GO:0031326	GO:0032502	GO:0043226	GO:0043227	GO:0043229	GO:0043231	GO:0043565	GO:0044212	GO:0044424	GO:0044464	GO:0048856	GO:0050789	GO:0050794	GO:0051171	GO:0051252	GO:0060255	GO:0065007	GO:0080090	GO:0097159	GO:0140110	GO:1901363	GO:1903506	GO:1990837	GO:2000112	GO:2001141
BrasTCP15	GO:0003674	GO:0003700	GO:0005575	GO:0005622	GO:0005623	GO:0005634	GO:0006355	GO:0007275	GO:0008150	GO:0008361	GO:0009889	GO:0009987	GO:0010468	GO:0010556	GO:0016043	GO:0019219	GO:0019222	GO:0022622	GO:0031323	GO:0031326	GO:0032501	GO:0032502	GO:0032535	GO:0043226	GO:0043227	GO:0043229	GO:0043231	GO:0044424	GO:0044464	GO:0048364	GO:0048519	GO:0048731	GO:0048831	GO:0048856	GO:0050789	GO:0050793	GO:0050794	GO:0051093	GO:0051171	GO:0051239	GO:0051241	GO:0051252	GO:0060255	GO:0065007	GO:0065008	GO:0071840	GO:0080090	GO:0090066	GO:0099402
BrasTCP17	GO:0003674	GO:0003700	GO:0006355	GO:0008150	GO:0009889	GO:0010468	GO:0010556	GO:0019219	GO:0019222	GO:0031323	GO:0031326	GO:0031347	GO:0048583	GO:0050789	GO:0050794	GO:0051171	GO:0051252	GO:0060255	GO:0065007	GO:0080090	GO:0080134	GO:0140110	GO:1903506	GO:2000112	GO:2001141
BrasTCP14	GO:0003674	GO:0003700	GO:0006355	GO:0007623	GO:0008150	GO:0009889	GO:0010468	GO:0010556	GO:0019219	GO:0019222	GO:0031323	GO:0031326	GO:0048511	GO:0050789	GO:0050794	GO:0051171	GO:0051252	GO:0060255	GO:0065007	GO:0080090	GO:0140110	GO:1903506	GO:2000112	GO:2001141
BrasTCP11
BrasTCP1
BrasTCP3
[truncated: 89 more columns]
